# Supplementary material for: Tris{2-meth­oxy-6-[(4-methyl­phenyl)­iminiometh­yl]phenolato-κ2 O,O′}tris­(thio­cyanato-κN)cerium(III)
Source: Acta Crystallogr Sect E Struct Rep Online. 2009 May 14;65(Pt 6):m650. doi: 10.1107/S1600536809016808 (PMC2969666; doi:10.1107/S1600536809016808)
Supplement: Supplementary file 2 [file e-65-0m650-Isup2.hkl]

# 
# h,k,l, Fc-squared, Fo-squared, sigma(Fo-squared) and status flag 
# 
data_I
_shelx_title ' J in P2(1)/c' 
_shelx_refln_list_code          4 
_shelx_F_calc_maximum      518.10 
_exptl_crystal_F_000      2116.00 
_reflns_d_resolution_high  0.7686 
 
loop_ 
 _symmetry_equiv_pos_as_xyz 
 'x, y, z' 
 '-x, y+1/2, -z+1/2' 
 '-x, -y, -z' 
 'x, -y-1/2, z-1/2' 
 
_cell_length_a    16.6730 
_cell_length_b    14.2407 
_cell_length_c    22.1918 
_cell_angle_alpha  90.000 
_cell_angle_beta  105.979 
_cell_angle_gamma  90.000 
 
_shelx_F_squared_multiplier     1.000 
 
loop_ 
 _refln_index_h 
 _refln_index_k 
 _refln_index_l 
 _refln_F_squared_calc 
 _refln_F_squared_meas 
 _refln_F_squared_sigma 
 _refln_observed_status 
   3   0   0      230.41      357.68     39.09 o 
   4   0   0    47363.48    47337.51   1464.83 o 
   5   0   0     1405.65     1195.17     88.77 o 
   6   0   0     6418.92     6063.59    171.24 o 
   7   0   0    43015.95    38833.75    711.47 o 
   8   0   0       44.66       -7.38     21.92 o 
   9   0   0     5680.41     5228.02    128.89 o 
  10   0   0     4784.14     4792.74    126.70 o 
  11   0   0     7035.50     7011.82    169.87 o 
  12   0   0    10389.11    10405.14    230.74 o 
  13   0   0       18.91        6.93     39.01 o 
  14   0   0     1913.67     1931.62     93.09 o 
  15   0   0      389.42      533.49     61.56 o 
  16   0   0     2820.85     2974.68    172.22 o 
  17   0   0      820.33      791.89    127.35 o 
  18   0   0      104.61     -133.62    133.62 o 
   1   1   0   144896.78   129529.29   5643.41 o 
   2   1   0    16330.50    15957.42    509.92 o 
   3   1   0    21557.33    21433.01    483.84 o 
   4   1   0     6751.09     5650.03    123.45 o 
   5   1   0      123.63      131.02     21.18 o 
   6   1   0    12847.64    12502.53    194.86 o 
   7   1   0      492.89      420.65     26.08 o 
   8   1   0    18731.99    18154.80    265.61 o 
   9   1   0     9882.46     9776.93    162.16 o 
  10   1   0     4502.36     4269.70     90.06 o 
  11   1   0    11253.23    11613.00    186.77 o 
  12   1   0       18.41       12.29     24.16 o 
  13   1   0    11175.01    11519.08    180.04 o 
  14   1   0        8.03       49.24     29.84 o 
  15   1   0     5538.64     5917.28    129.80 o 
  16   1   0      490.90      611.79     57.62 o 
  17   1   0     1262.53     1098.01    118.11 o 
  18   1   0     1216.28     1292.09    195.22 o 
  19   1   0        5.07      137.40    129.29 o 
   2   2   0    15136.38    14989.66    706.72 o 
   3   2   0     7961.87     7481.84    155.54 o 
   4   2   0    13890.17    14356.11    280.16 o 
   5   2   0     2189.38     2133.94     54.16 o 
   6   2   0     2802.03     2855.29     56.52 o 
   7   2   0    22522.96    22970.09    268.87 o 
   8   2   0     5531.00     5859.23     89.17 o 
   9   2   0     2485.84     2153.82     63.35 o 
  10   2   0     7206.21     7254.20    114.65 o 
  11   2   0     1211.50     1118.07     45.65 o 
  12   2   0     4496.49     4700.32     95.00 o 
  13   2   0       58.47       47.06     27.11 o 
  14   2   0     6191.90     5997.47    132.30 o 
  15   2   0     1633.09     1604.67     83.02 o 
  16   2   0     1302.14     1361.28     87.38 o 
  17   2   0      761.00      846.41     74.77 o 
  18   2   0      225.42      123.91     76.41 o 
  19   2   0     1147.30     1141.37    265.73 o 
  20   2   0        9.18      -14.31    131.70 o 
   1   3   0    29388.88    29384.21   1298.33 o 
   2   3   0       66.26      112.59     39.59 o 
   3   3   0     8288.91     7791.00    181.20 o 
   4   3   0     5195.61     5485.81    118.96 o 
   5   3   0    21296.18    19581.59    292.53 o 
   6   3   0    44984.55    44431.57    529.93 o 
   7   3   0     1804.76     1909.96     48.56 o 
   8   3   0      337.30      249.46     21.46 o 
   9   3   0     2170.15     2248.28     54.76 o 
  10   3   0     1681.26     1649.86     49.85 o 
  11   3   0     5301.92     5395.97     97.53 o 
  12   3   0        5.87      -14.19     23.24 o 
  13   3   0     1314.20     1426.82     72.77 o 
  14   3   0      173.43       96.42     42.01 o 
  15   3   0     3711.05     3878.49    140.11 o 
  16   3   0     1774.94     1883.41     98.51 o 
  17   3   0      104.44       77.84     60.96 o 
  18   3   0     1234.33     1282.87    127.86 o 
  19   3   0        5.68       11.92     78.30 o 
  20   3   0      491.57      679.76    463.71 o 
   1   4   0    16212.79    17878.58    585.30 o 
   2   4   0    73566.38    74414.12   2290.32 o 
   3   4   0     3190.86     3053.92     85.05 o 
   4   4   0     4010.98     4043.93     92.09 o 
   5   4   0    50572.22    51480.52    725.14 o 
   6   4   0     3491.52     3580.41     89.32 o 
   7   4   0     5557.86     5625.12     88.72 o 
   8   4   0     1965.22     2068.46     52.57 o 
   9   4   0     4285.03     4418.17     78.48 o 
  10   4   0     4540.47     4335.41     85.05 o 
  11   4   0      332.12      405.07     35.51 o 
  12   4   0     4925.57     5065.60    137.61 o 
  13   4   0       14.03      -41.51     41.51 o 
  14   4   0     6369.95     6745.72    173.16 o 
  15   4   0      116.30      114.19     46.86 o 
  16   4   0      814.59      917.17     76.86 o 
  17   4   0     1373.85     1544.31    112.92 o 
  18   4   0      280.25      376.66    100.91 o 
  19   4   0      525.16      663.63    173.74 o 
  20   4   0        0.13      -16.20     94.48 o 
   1   5   0     9821.52     8622.30    168.92 o 
   2   5   0     4937.56     4346.64    101.48 o 
   3   5   0    18370.61    18855.47    338.60 o 
   4   5   0    13708.27    14532.77    239.92 o 
   5   5   0     9735.15    10050.65    178.68 o 
   6   5   0     8405.84     7993.94    138.80 o 
   7   5   0      409.73      328.21     28.91 o 
   8   5   0    13691.82    14620.32    210.01 o 
   9   5   0     1971.85     1991.01     63.02 o 
  10   5   0     1869.14     1959.07     69.34 o 
  11   5   0     1904.82     2033.79     78.43 o 
  12   5   0      946.92     1146.13     67.16 o 
  13   5   0     2377.94     2527.74     99.59 o 
  14   5   0       63.08       64.83     42.50 o 
  15   5   0      744.81      883.56     73.32 o 
  16   5   0     1019.53     1183.94     90.84 o 
  17   5   0      325.01      281.89     78.06 o 
  18   5   0      675.89      660.60    107.05 o 
  19   5   0       24.24       54.83     85.55 o 
  20   5   0      314.75      345.32    120.15 o 
   0   6   0     3286.05     3258.11     97.26 o 
   1   6   0      482.84      540.60     34.59 o 
   2   6   0     4620.63     4909.15    115.84 o 
   3   6   0     1714.47     1938.12     71.41 o 
   4   6   0     9629.33    10412.65    197.03 o 
   5   6   0    11463.90    11750.37    207.28 o 
   6   6   0     1066.82     1222.72     51.79 o 
   7   6   0     1349.09     1209.66     53.42 o 
   8   6   0      311.38      365.78     38.42 o 
   9   6   0     4069.43     4216.76    108.44 o 
  10   6   0     1541.59     1594.82     76.53 o 
  11   6   0      160.77       97.17     36.34 o 
  12   6   0     1916.16     1745.49     93.18 o 
  13   6   0       56.54       -8.38     38.22 o 
  14   6   0      414.80      336.27     57.77 o 
  15   6   0      240.32      178.22     56.49 o 
  16   6   0      356.38      312.11    104.61 o 
  17   6   0     1059.02      911.56    114.59 o 
  18   6   0       22.48      -38.79     78.74 o 
  19   6   0      280.49      279.99    110.64 o 
   1   7   0      817.32      813.27     39.25 o 
   2   7   0       49.46       43.69     25.98 o 
   3   7   0     1497.18     1805.11     78.93 o 
   4   7   0     2816.96     2608.76    102.14 o 
   5   7   0       71.60       76.47     24.14 o 
   6   7   0       10.13       52.55     23.48 o 
   7   7   0     2370.58     2519.77    123.98 o 
   8   7   0     3746.49     3730.07    107.79 o 
   9   7   0     1147.59     1112.67     68.44 o 
  10   7   0     1559.82     1373.56    105.17 o 
  11   7   0     1602.48     1665.11     95.54 o 
  12   7   0       10.82        2.24     39.07 o 
  13   7   0      857.87      908.61     86.50 o 
  14   7   0       33.17       89.33     58.58 o 
  15   7   0      395.39      463.57     76.21 o 
  16   7   0      496.48      387.58     78.22 o 
  17   7   0      113.33       45.96     74.92 o 
  18   7   0       35.76       99.47     95.72 o 
  19   7   0       30.75      -22.73     98.68 o 
   0   8   0     2048.86     1955.16     84.11 o 
   1   8   0      817.11      870.11     42.43 o 
   2   8   0      335.06      387.21     29.19 o 
   3   8   0     3477.73     3692.13    102.28 o 
   4   8   0     1443.30     1465.20     76.85 o 
   5   8   0      159.06      199.23     33.07 o 
   6   8   0      512.28      519.82     45.17 o 
   7   8   0     2806.22     2926.09    103.75 o 
   8   8   0      138.84      114.58     42.80 o 
   9   8   0        7.32       -1.02     35.22 o 
  10   8   0      301.35      339.29     53.70 o 
  11   8   0      567.29      458.27     60.37 o 
  12   8   0      550.59      513.80     92.14 o 
  13   8   0        9.39      -42.54     52.43 o 
  14   8   0        1.56       -7.91     55.48 o 
  15   8   0      102.86      154.61     66.12 o 
  16   8   0       30.47      -43.79     62.67 o 
  17   8   0        0.67      -28.45     74.98 o 
  18   8   0        0.33      -52.55     91.74 o 
   1   9   0      396.53      355.99     35.25 o 
   2   9   0      856.80      913.68     70.06 o 
   3   9   0       80.48       43.80     29.44 o 
   4   9   0     1031.27      972.02     60.73 o 
   5   9   0      164.73      146.20     35.90 o 
   6   9   0      259.06      212.77     39.49 o 
   7   9   0        0.02        6.02     33.73 o 
   8   9   0     1046.90     1065.48     76.92 o 
   9   9   0      508.57      594.29     81.26 o 
  10   9   0      530.73      502.79     64.65 o 
  11   9   0      663.39      746.78     84.02 o 
  12   9   0      833.58      746.91     85.21 o 
  13   9   0       83.27       30.43     57.19 o 
  14   9   0       25.07      -53.08     53.08 o 
  15   9   0       45.98       19.35     61.15 o 
  16   9   0       38.70       55.03     77.37 o 
  17   9   0        0.49      -32.72     77.65 o 
  18   9   0       56.60      113.89     97.45 o 
   0  10   0      520.73      492.30     66.01 o 
   1  10   0      323.12      277.02     39.27 o 
   2  10   0      650.04      766.79     55.59 o 
   3  10   0       16.67       -9.12     30.05 o 
   4  10   0      437.60      417.93     52.01 o 
   5  10   0      144.66      125.86     38.37 o 
   6  10   0      607.29      590.50     58.90 o 
   7  10   0       30.67       19.51     41.28 o 
   8  10   0      537.87      575.47     75.60 o 
   9  10   0       53.91       63.58     45.21 o 
  10  10   0       23.42       -6.71     45.14 o 
  11  10   0        0.19       17.79     52.85 o 
  12  10   0      157.19       26.99     55.57 o 
  13  10   0        1.71      -29.99     60.67 o 
  14  10   0       15.45       13.68     63.29 o 
  15  10   0        6.33       11.71     70.04 o 
  16  10   0        0.05       51.38     83.08 o 
  17  10   0        5.76       22.06     86.54 o 
   1  11   0      313.41      231.95     49.33 o 
   2  11   0       67.52       93.95     36.79 o 
   3  11   0     1184.00     1186.10     75.72 o 
   4  11   0       18.49       52.12     40.12 o 
   5  11   0      383.31      348.04     59.72 o 
   6  11   0      382.97      251.77     52.74 o 
   7  11   0      479.38      563.69     64.54 o 
   8  11   0        2.31      -16.29     43.19 o 
   9  11   0       14.43       66.09     50.37 o 
  10  11   0       11.81      -50.03     50.03 o 
  11  11   0        0.33       47.05     59.70 o 
  12  11   0        1.11      -22.01     57.42 o 
  13  11   0      118.98       87.46     62.99 o 
  14  11   0       11.05      -22.66     64.56 o 
  15  11   0      144.83       95.84     74.80 o 
  16  11   0       85.29      115.16     90.32 o 
   0  12   0      397.57      534.55     94.90 o 
   1  12   0       54.72      -12.21     42.82 o 
   2  12   0      218.41      360.40     64.99 o 
   3  12   0     1373.17     1472.25     97.37 o 
   4  12   0       19.54      -41.71     41.71 o 
   5  12   0       12.53      -16.09     44.73 o 
   6  12   0      156.05      201.67     50.66 o 
   7  12   0      844.12      860.86     78.59 o 
   8  12   0        4.70       33.70     49.72 o 
   9  12   0       32.31        4.56     55.33 o 
  10  12   0        1.17        9.34     57.06 o 
  11  12   0       10.88      -58.08     58.08 o 
  12  12   0      253.52      239.56     77.59 o 
  13  12   0       24.73       34.43     69.76 o 
  14  12   0      105.25      -48.89     76.87 o 
  15  12   0        5.19      -11.31     77.24 o 
   1  13   0     1158.98     1033.06     98.03 o 
   2  13   0      544.15      497.92     87.02 o 
   3  13   0      301.63      227.88     85.78 o 
   4  13   0      205.68       85.36     63.65 o 
   5  13   0      450.06      350.01     73.52 o 
   6  13   0      446.37      567.20     74.69 o 
   7  13   0      163.49      172.36     59.09 o 
   8  13   0      291.97      375.38     68.21 o 
   9  13   0      132.31       70.68     61.58 o 
  10  13   0      128.92      206.99     72.76 o 
  11  13   0      116.78       31.07     66.11 o 
  12  13   0        1.53       62.24     67.65 o 
  13  13   0      121.09       64.38     76.07 o 
  14  13   0        2.89      -10.87     79.55 o 
   0  14   0     1093.57      828.78    148.88 o 
   1  14   0      667.55      640.03    166.33 o 
   2  14   0      371.84      390.56     86.16 o 
   3  14   0      102.46       27.60     65.51 o 
   4  14   0      468.17      299.38     84.17 o 
   5  14   0      622.97      502.40     97.26 o 
   6  14   0       68.99       12.25     65.44 o 
   7  14   0      559.54      501.09     75.68 o 
   8  14   0      203.60      208.35     75.64 o 
   9  14   0      195.65      183.88     74.94 o 
  10  14   0      187.45      324.19     83.26 o 
  11  14   0      162.45      100.13     84.12 o 
  12  14   0      311.45      129.52     83.31 o 
  13  14   0       19.17      -69.18     77.76 o 
   1  15   0      961.54      853.22    126.51 o 
   2  15   0      289.36      303.96     86.07 o 
   3  15   0      824.87      830.82    232.69 o 
   4  15   0      300.35      313.55     91.44 o 
   5  15   0      117.37      116.34     83.83 o 
   6  15   0      494.43      407.50     96.70 o 
   7  15   0        3.30      -29.03     73.59 o 
   8  15   0      255.45      233.18     96.79 o 
   9  15   0      113.48      110.82     78.77 o 
  10  15   0      294.56      449.54     94.78 o 
  11  15   0      145.91       24.99     83.17 o 
  12  15   0      118.94      -27.59     83.75 o 
   0  16   0      649.30      273.76    179.06 o 
   1  16   0       19.82      -85.75     85.75 o 
   2  16   0      745.88     1032.25    180.96 o 
   3  16   0      194.67        0.38     76.90 o 
   4  16   0      254.45      138.57     85.86 o 
   5  16   0      209.68       92.27     89.14 o 
   6  16   0        6.00      -76.50     76.50 o 
   7  16   0      421.29      381.97    108.01 o 
   8  16   0      133.75       60.48     92.49 o 
   9  16   0      174.51      134.18     97.15 o 
  10  16   0      148.98      178.08    107.71 o 
   1  17   0      585.33     1390.54    349.55 o 
   2  17   0       26.92       78.95    120.27 o 
   3  17   0       72.68      -73.04     91.17 o 
   4  17   0      301.01      319.69    120.23 o 
   5  17   0      123.82       -2.32     90.53 o 
   6  17   0      437.47      598.82    125.50 o 
   7  17   0       29.19       34.14     97.27 o 
   8  17   0      345.52      425.42    131.39 o 
   0  18   0      392.95      233.76    209.81 o 
   1  18   0        2.13      -61.26    131.99 o 
   2  18   0      284.44      360.56    176.81 o 
   3  18   0      284.07      -49.56    221.10 o 
   4  18   0       99.73       81.74    115.56 o 
 -19   1   1        1.50      120.66    146.00 o 
 -18   1   1        3.72       27.09     63.66 o 
 -17   1   1       13.31       -2.83     46.88 o 
 -16   1   1      234.76      217.48     43.59 o 
 -15   1   1      329.95      293.61     46.16 o 
 -14   1   1      331.14      277.90     35.39 o 
 -13   1   1      287.95      285.32     34.18 o 
 -12   1   1       13.55       -8.99     24.47 o 
 -11   1   1      476.19      438.00     33.91 o 
 -10   1   1      407.87      343.05     31.72 o 
  -9   1   1      541.44      419.00     30.16 o 
  -8   1   1     4875.08     4012.35    102.26 o 
  -7   1   1      506.74      611.54     33.04 o 
  -6   1   1    11820.38    11224.45    163.20 o 
  -5   1   1    12622.55    13602.85    230.06 o 
  -4   1   1    28188.96    29500.21    497.07 o 
  -3   1   1     5857.58     6282.43    159.30 o 
  -2   1   1    13050.35    10425.95    273.68 o 
  -1   1   1     8428.36     6132.70    292.81 o 
   1   1   1      829.85      473.23     38.37 o 
   2   1   1     2511.66     1992.42     72.90 o 
   3   1   1     5245.55     5049.63    151.76 o 
   4   1   1    10144.52     9778.47    182.34 o 
   5   1   1      368.64      294.10     29.67 o 
   6   1   1      462.82      485.11     32.93 o 
   7   1   1    13592.44    14163.93    211.20 o 
   8   1   1     1884.99     2263.28     62.97 o 
   9   1   1      294.46      399.37     30.39 o 
  10   1   1      696.64      668.95     35.93 o 
  11   1   1        0.10      -21.29     21.29 o 
  12   1   1      274.54      253.91     30.84 o 
  13   1   1       44.29        5.55     26.05 o 
  14   1   1        0.32      -28.81     28.81 o 
  15   1   1      137.46      149.57     37.66 o 
  16   1   1        9.59       24.30     47.36 o 
  17   1   1       19.40      -83.11     83.11 o 
  18   1   1       58.48       40.15    145.59 o 
  19   1   1       26.50      -94.16    153.75 o 
 -20   2   1       39.38        4.63    139.51 o 
 -19   2   1      283.98      294.52     90.69 o 
 -18   2   1      123.14      118.90     59.69 o 
 -17   2   1      562.27      426.05     64.33 o 
 -16   2   1       73.36       58.05     43.02 o 
 -15   2   1     1679.78     1489.80     76.08 o 
 -14   2   1       13.44       16.47     29.85 o 
 -13   2   1     1367.67     1405.77     56.19 o 
 -12   2   1      529.78      505.74     35.87 o 
 -11   2   1      335.27      321.94     30.20 o 
 -10   2   1        4.04      -10.22     19.10 o 
  -9   2   1     1235.39     1283.75     43.09 o 
  -8   2   1    11979.94    12179.90    162.22 o 
  -7   2   1    12929.36    13553.88    173.93 o 
  -6   2   1      788.20      786.62     26.46 o 
  -5   2   1     2406.35     2381.41     56.56 o 
  -4   2   1     1955.58     1832.65     75.67 o 
  -3   2   1    14086.95    15636.99    365.35 o 
  -2   2   1      368.56      286.52     31.10 o 
   2   2   1     4484.50     4377.65    138.21 o 
   3   2   1     1070.35     1147.00     40.63 o 
   4   2   1    19525.26    21140.13    394.56 o 
   5   2   1     2049.43     2163.01     53.33 o 
   6   2   1     4268.09     4390.61     79.01 o 
   7   2   1     3606.43     3557.36     72.17 o 
   8   2   1     4531.96     5274.10     96.65 o 
   9   2   1      880.17      841.52     39.20 o 
  10   2   1      401.41      375.65     44.46 o 
  11   2   1     3697.39     3593.48     82.45 o 
  12   2   1        4.76       50.39     25.48 o 
  13   2   1       18.60      -28.40     28.40 o 
  14   2   1     1703.20     1767.77     81.73 o 
  15   2   1       61.17       58.32     40.96 o 
  16   2   1      101.80       97.88     54.30 o 
  17   2   1      207.57      169.12     69.06 o 
  18   2   1      311.40      236.60    129.26 o 
  19   2   1        0.32      -91.91    122.19 o 
  20   2   1       13.48      211.23    155.19 o 
 -20   3   1        7.26      125.58    113.83 o 
 -19   3   1       75.16       57.28     80.23 o 
 -18   3   1      138.52      185.24     64.50 o 
 -17   3   1       20.30       -7.53     45.40 o 
 -16   3   1      271.98      284.96     54.11 o 
 -15   3   1      129.70      118.69     48.55 o 
 -14   3   1     1697.24     1708.02     83.49 o 
 -13   3   1      861.47      794.25     54.94 o 
 -12   3   1      661.36      663.92     39.52 o 
 -11   3   1      766.59      874.79     42.41 o 
 -10   3   1       53.13       22.59     18.32 o 
  -9   3   1      718.75      714.22     34.22 o 
  -8   3   1     3996.85     4328.37     72.96 o 
  -7   3   1     1509.66     1409.49     38.99 o 
  -6   3   1     4481.44     4824.30     78.63 o 
  -5   3   1     8644.50     8416.47    128.83 o 
  -4   3   1     4000.74     3341.12     94.54 o 
  -3   3   1     4228.76     4573.01    119.16 o 
  -2   3   1     8052.74     8237.84    206.72 o 
  -1   3   1    18371.59    19283.05    869.18 o 
   1   3   1     9921.00    10172.52    347.79 o 
   2   3   1        5.50       -3.36     20.21 o 
   3   3   1    33984.88    33665.71    676.33 o 
   4   3   1       23.74       17.48     19.50 o 
   5   3   1     1067.30     1043.90     37.60 o 
   6   3   1     2531.55     2836.98     96.29 o 
   7   3   1    17687.45    19295.58    269.35 o 
   8   3   1      361.54      322.02     23.80 o 
   9   3   1      375.09      415.15     27.31 o 
  10   3   1     2413.97     2450.82     63.06 o 
  11   3   1     2682.36     2716.03     69.65 o 
  12   3   1      112.82       81.14     30.76 o 
  13   3   1      355.59      296.35     47.01 o 
  14   3   1     1662.39     1679.73     87.96 o 
  15   3   1     1563.75     1567.64     88.74 o 
  16   3   1       65.41       58.90     51.55 o 
  17   3   1      325.63      463.99     87.49 o 
  18   3   1       95.32      109.14     78.84 o 
  19   3   1      143.84      204.48    288.05 o 
  20   3   1       65.21      208.45    157.73 o 
 -20   4   1      210.65      212.64    140.15 o 
 -19   4   1      175.23      205.10     80.43 o 
 -18   4   1      112.25      200.72     68.24 o 
 -17   4   1      374.55      385.68     64.16 o 
 -16   4   1        2.04       28.39     45.53 o 
 -15   4   1      727.73      835.29     71.34 o 
 -14   4   1      179.30      138.69     47.27 o 
 -13   4   1      175.95      229.46     44.48 o 
 -12   4   1     1207.81     1219.56     58.87 o 
 -11   4   1       52.78        8.07     23.28 o 
 -10   4   1     4226.75     3976.02     81.08 o 
  -9   4   1       25.81       16.79     17.83 o 
  -8   4   1     3207.09     3103.65     64.36 o 
  -7   4   1     8282.90     8648.35    123.06 o 
  -6   4   1      234.53      310.78     25.71 o 
  -5   4   1     3734.04     4193.15     85.93 o 
  -4   4   1     1045.46     1225.25     42.95 o 
  -3   4   1     4163.19     4507.52    107.21 o 
  -2   4   1     2222.03     2578.16     89.33 o 
  -1   4   1     3949.12     4026.52    132.30 o 
   0   4   1   129436.92   137992.89   4184.41 o 
   1   4   1    81423.66    86276.62   2641.12 o 
   2   4   1     2298.93     2447.62    106.21 o 
   3   4   1     1237.69     1327.05     62.31 o 
   4   4   1     9658.62     8668.72    164.07 o 
   5   4   1     2622.39     2792.40     77.22 o 
   6   4   1    16968.15    16746.94    260.75 o 
   7   4   1     3542.61     3579.46     70.88 o 
   8   4   1     3080.93     3228.56     64.69 o 
   9   4   1      793.24      879.46     36.51 o 
  10   4   1        4.70      -14.85     22.15 o 
  11   4   1     1083.63     1024.34     56.42 o 
  12   4   1      468.52      460.77     46.82 o 
  13   4   1      575.19      633.30     72.39 o 
  14   4   1     1906.29     2094.12     99.57 o 
  15   4   1      243.05      245.40     56.35 o 
  16   4   1     1164.63     1260.85    107.93 o 
  17   4   1        4.98       -2.72     67.00 o 
  18   4   1      481.94      452.65     96.74 o 
  19   4   1       38.80       89.64     87.71 o 
  20   4   1      125.89       92.01    144.23 o 
 -20   5   1       96.65       83.72    102.19 o 
 -19   5   1      134.88       60.84     89.10 o 
 -18   5   1      727.11      791.13    120.25 o 
 -17   5   1        2.56       28.41     52.18 o 
 -16   5   1     1432.08     1685.11    110.82 o 
 -15   5   1      209.85      106.46     48.63 o 
 -14   5   1     1357.01     1367.06     82.81 o 
 -13   5   1     2874.23     2834.02    111.20 o 
 -12   5   1     2220.33     2370.06     95.59 o 
 -11   5   1     3508.96     3426.89    100.14 o 
 -10   5   1      491.67      521.75     37.85 o 
  -9   5   1    10157.93     9982.84    159.84 o 
  -8   5   1      379.83      360.24     28.34 o 
  -7   5   1     8726.96     8426.62    146.07 o 
  -6   5   1     1145.21     1426.13     68.72 o 
  -5   5   1        6.76       19.59     18.64 o 
  -4   5   1      526.79      697.13     46.04 o 
  -3   5   1     2177.86     2289.80     79.33 o 
  -2   5   1    14371.50    15102.59    297.91 o 
  -1   5   1     2213.09     1991.87    123.91 o 
   0   5   1     8360.23     8491.38    153.80 o 
   1   5   1    20312.06    21005.55    397.80 o 
   2   5   1      266.54      357.88     39.71 o 
   3   5   1     5534.73     5362.18    132.47 o 
   4   5   1     3529.83     3787.75     98.97 o 
   5   5   1    14613.55    13621.78    247.47 o 
   6   5   1     1380.69     1276.21     75.57 o 
   7   5   1     9849.08    10084.12    162.67 o 
   8   5   1    10061.96    10738.30    179.77 o 
   9   5   1     1456.73     1303.58     91.88 o 
  10   5   1     3734.09     3651.78    102.91 o 
  11   5   1      274.16      272.64     39.27 o 
  12   5   1     3795.91     4090.72    125.32 o 
  13   5   1      452.19      471.50     60.20 o 
  14   5   1     1533.01     1499.21     91.98 o 
  15   5   1     1148.35     1171.10     93.70 o 
  16   5   1      360.81      262.60     71.92 o 
  17   5   1      585.56      572.49     97.13 o 
  18   5   1       20.21       71.07     78.61 o 
  19   5   1      198.63      241.78    100.57 o 
 -19   6   1      109.82      128.89     96.35 o 
 -18   6   1      190.35      168.59     86.94 o 
 -17   6   1      720.94      727.45     87.26 o 
 -16   6   1       40.92       58.09     55.93 o 
 -15   6   1     1046.59     1092.24     87.65 o 
 -14   6   1      912.72      948.07     80.39 o 
 -13   6   1      796.37      808.12     65.33 o 
 -12   6   1     1232.00     1215.70     74.86 o 
 -11   6   1      318.88      267.01     45.77 o 
 -10   6   1    11803.35    12289.48    236.47 o 
  -9   6   1       60.14        3.64     26.80 o 
  -8   6   1     7337.77     7045.75    134.22 o 
  -7   6   1     3489.54     3313.93     95.34 o 
  -6   6   1     4664.24     4171.11     95.84 o 
  -5   6   1     3968.29     3697.25     85.83 o 
  -4   6   1      514.21      510.71     56.25 o 
  -3   6   1    24466.28    24993.99    412.88 o 
  -2   6   1       50.56        0.45     18.17 o 
  -1   6   1    11866.51    12291.87    191.87 o 
   0   6   1    10938.75    10862.93    192.78 o 
   1   6   1    30887.70    31797.94    507.09 o 
   2   6   1    43944.82    43981.36    803.54 o 
   3   6   1        3.65       39.74     33.89 o 
   4   6   1     8358.54     7747.88    167.01 o 
   5   6   1      363.51      420.33     39.37 o 
   6   6   1    10254.89     9822.38    192.65 o 
   7   6   1       55.55       13.06     24.14 o 
   8   6   1     3327.97     3086.50     96.16 o 
   9   6   1     4822.93     4525.07    121.96 o 
  10   6   1       23.35      -14.70     29.31 o 
  11   6   1     1096.03     1169.73     74.57 o 
  12   6   1      156.93      120.78     43.73 o 
  13   6   1     2577.72     2576.59    134.16 o 
  14   6   1     1518.45     1659.18    105.91 o 
  15   6   1      300.56      357.99     67.63 o 
  16   6   1     1116.52     1016.11    103.49 o 
  17   6   1       18.69      100.09     80.05 o 
  18   6   1      425.57      365.09     95.45 o 
  19   6   1      193.79      257.19    107.89 o 
 -19   7   1      411.36      434.64    131.73 o 
 -18   7   1      723.66      837.29    122.22 o 
 -17   7   1      252.73      111.43     70.02 o 
 -16   7   1     1452.36     1534.70    164.91 o 
 -15   7   1       86.82       90.56     60.50 o 
 -14   7   1     1624.40     1755.05    119.16 o 
 -13   7   1     1478.70     1523.32     99.12 o 
 -12   7   1      829.24      846.71     77.63 o 
 -11   7   1     3220.35     3267.67    131.50 o 
 -10   7   1      677.62      673.03     71.37 o 
  -9   7   1     6728.48     7189.16    169.69 o 
  -8   7   1      110.20       47.88     29.56 o 
  -7   7   1     6514.15     6618.29    134.28 o 
  -6   7   1     5712.84     6016.73    123.37 o 
  -5   7   1     2589.05     3219.09     85.50 o 
  -4   7   1     4854.67     5171.55    154.87 o 
  -3   7   1      557.55      594.15     41.81 o 
  -2   7   1    10695.92    11173.74    193.04 o 
  -1   7   1     7208.77     7543.63    132.26 o 
   0   7   1    15902.04    17088.94    274.53 o 
   1   7   1    33444.89    35802.32    511.18 o 
   2   7   1     1778.42     1531.76     66.38 o 
   3   7   1     2639.58     2355.40     82.15 o 
   4   7   1      135.73      214.46     29.10 o 
   5   7   1    12383.17    11599.74    197.58 o 
   6   7   1     2335.28     2585.00     89.26 o 
   7   7   1     3717.97     3296.99    105.41 o 
   8   7   1     4021.33     4262.27    124.90 o 
   9   7   1       60.13       73.84     33.49 o 
  10   7   1     4157.79     4576.12    164.13 o 
  11   7   1        0.64        7.10     36.74 o 
  12   7   1     4606.12     5043.90    172.87 o 
  13   7   1     1335.82     1395.46    120.65 o 
  14   7   1     1089.36      935.70     86.31 o 
  15   7   1     1606.19     1802.49    174.15 o 
  16   7   1       76.90       15.28     71.73 o 
  17   7   1     1324.97     1485.31    357.40 o 
  18   7   1       37.48       -2.26     91.93 o 
  19   7   1      626.37      521.91    130.89 o 
 -18   8   1      112.75      134.69     90.28 o 
 -17   8   1     1302.95     1555.77    130.68 o 
 -16   8   1        2.24       15.89     61.86 o 
 -15   8   1     1602.46     1621.75    122.48 o 
 -14   8   1     1530.47     1705.68    160.84 o 
 -13   8   1     2863.54     3095.73    167.40 o 
 -12   8   1     2877.89     2694.29    127.48 o 
 -11   8   1      657.20      673.34     69.79 o 
 -10   8   1     2166.59     2127.09    167.51 o 
  -9   8   1      422.85      327.76     49.69 o 
  -8   8   1     6553.23     6494.49    159.43 o 
  -7   8   1     1087.70     1404.84     68.43 o 
  -6   8   1     5552.49     5565.63    121.19 o 
  -5   8   1     9302.90     9776.47    191.04 o 
  -4   8   1     1865.81     1862.31     88.81 o 
  -3   8   1     7142.28     7034.32    205.50 o 
  -2   8   1      368.58      386.03     41.60 o 
  -1   8   1     7066.36     7695.24    138.22 o 
   0   8   1     1709.24     1871.91    100.85 o 
   1   8   1      287.28      273.26     27.54 o 
   2   8   1    34500.61    33131.27    541.87 o 
   3   8   1       27.79       20.99     30.07 o 
   4   8   1    12168.34    12244.03    232.99 o 
   5   8   1     1578.62     1632.86     73.73 o 
   6   8   1     5877.05     5802.27    143.22 o 
   7   8   1     1555.96     1706.97     87.04 o 
   8   8   1     2376.02     2077.35     92.29 o 
   9   8   1     9881.43    10377.61    225.48 o 
  10   8   1       57.62       34.39     49.97 o 
  11   8   1     3247.33     3347.39    152.30 o 
  12   8   1       37.11      -16.19     45.43 o 
  13   8   1     3135.87     3138.86    158.16 o 
  14   8   1      306.91      255.30    124.07 o 
  15   8   1      654.74      651.48     97.75 o 
  16   8   1     1055.37     1376.97    131.46 o 
  17   8   1       17.90      -86.12     86.12 o 
  18   8   1      506.66      567.34    129.28 o 
 -18   9   1      328.87      383.11    109.89 o 
 -17   9   1       43.32      121.42     83.82 o 
 -16   9   1      553.81      539.13     94.25 o 
 -15   9   1      122.33       52.83     65.37 o 
 -14   9   1     1446.23     1627.92    133.30 o 
 -13   9   1     1701.87     1875.58    164.41 o 
 -12   9   1      214.04       80.59     48.39 o 
 -11   9   1     2751.78     3054.57    135.91 o 
 -10   9   1        1.70      -39.12     39.12 o 
  -9   9   1     4115.80     4198.21    195.72 o 
  -8   9   1      591.79      642.83     74.90 o 
  -7   9   1     5431.67     5792.35    149.78 o 
  -6   9   1     4615.85     4667.16    149.42 o 
  -5   9   1     1879.66     1711.39     92.70 o 
  -4   9   1    18482.19    19019.53    342.41 o 
  -3   9   1        9.83      -12.63     25.41 o 
  -2   9   1     9788.11     9698.25    196.18 o 
  -1   9   1     1823.98     1837.54     61.50 o 
   0   9   1     4556.36     4635.50    105.89 o 
   1   9   1     4512.54     4345.35    104.52 o 
   2   9   1     2352.35     2526.85    133.94 o 
   3   9   1    13075.05    12596.44    332.31 o 
   4   9   1     1065.40     1005.46    107.75 o 
   5   9   1     4002.94     4426.00    124.54 o 
   6   9   1       95.52       90.99     35.33 o 
   7   9   1     5245.82     5615.30    149.98 o 
   8   9   1     8251.12     8320.62    194.63 o 
   9   9   1       29.63        7.89     39.57 o 
  10   9   1     2296.75     2290.39    115.53 o 
  11   9   1       75.01      143.12     56.55 o 
  12   9   1     1079.74     1018.08    130.56 o 
  13   9   1      293.59      299.47    101.27 o 
  14   9   1      642.69      383.90     76.99 o 
  15   9   1      868.48     1047.13    118.25 o 
  16   9   1       32.44       67.94     77.20 o 
  17   9   1      769.45      958.34    152.71 o 
  18   9   1      105.95      487.66    245.19 o 
 -17  10   1      524.51      635.16    111.01 o 
 -16  10   1      100.92      124.10     76.94 o 
 -15  10   1      968.28     1014.80    111.83 o 
 -14  10   1      471.43      393.46     81.07 o 
 -13  10   1     1079.20     1232.72    154.80 o 
 -12  10   1     1666.56     1546.35    114.00 o 
 -11  10   1      852.01      799.33    115.89 o 
 -10  10   1     2278.20     2415.65    122.56 o 
  -9  10   1       25.01       -9.09     41.63 o 
  -8  10   1     3439.91     3243.99    147.22 o 
  -7  10   1      232.08      265.27     49.07 o 
  -6  10   1     1657.96     1606.26     77.04 o 
  -5  10   1     8981.07     8712.24    206.19 o 
  -4  10   1      353.78      234.93     41.57 o 
  -3  10   1     3901.75     3766.21    114.81 o 
  -2  10   1      632.32      724.74     58.59 o 
  -1  10   1     4079.04     4310.32    118.69 o 
   0  10   1     1996.66     1991.52     95.59 o 
   1  10   1      776.24      744.38     54.04 o 
   2  10   1     4152.24     4137.67    117.28 o 
   3  10   1      292.99      146.69     43.39 o 
   4  10   1     5633.59     5761.57    154.93 o 
   5  10   1      108.89      105.35     40.81 o 
   6  10   1     5409.49     5842.09    180.85 o 
   7  10   1     4981.85     5654.35    163.92 o 
   8  10   1      691.60      854.86    103.66 o 
   9  10   1     4357.24     4241.32    167.60 o 
  10  10   1        8.66       13.57     48.23 o 
  11  10   1     3265.90     3313.59    223.95 o 
  12  10   1      358.51      172.89     64.43 o 
  13  10   1      841.78      883.84     97.63 o 
  14  10   1      714.34      664.36    137.12 o 
  15  10   1      181.59      115.85     84.97 o 
  16  10   1      994.36     1047.01    127.79 o 
  17  10   1        0.36       28.91     97.37 o 
 -16  11   1      721.46      785.88    112.14 o 
 -15  11   1        5.70       14.05     70.65 o 
 -14  11   1     1065.31     1029.20    110.58 o 
 -13  11   1      814.54      751.35     96.19 o 
 -12  11   1      571.82      600.50     86.36 o 
 -11  11   1     2331.55     2393.05    158.65 o 
 -10  11   1      162.85       87.33     50.08 o 
  -9  11   1     3722.51     3930.11    156.11 o 
  -8  11   1       49.71       -0.97     42.40 o 
  -7  11   1     3794.67     3448.21    138.60 o 
  -6  11   1     1993.39     1925.51    121.03 o 
  -5  11   1      185.79      112.34     44.42 o 
  -4  11   1     3422.02     3779.53    145.02 o 
  -3  11   1       39.19       72.91     35.85 o 
  -2  11   1     4039.70     4354.81    139.40 o 
  -1  11   1       83.50      132.30     44.62 o 
   0  11   1     2465.52     2413.35    243.65 o 
   1  11   1     2594.07     2567.19    116.52 o 
   2  11   1     1148.43     1363.42     78.63 o 
   3  11   1    10693.87    10542.13    237.58 o 
   4  11   1     1831.54     1846.39    109.15 o 
   5  11   1     1641.71     1628.93     94.56 o 
   6  11   1      255.00      264.49     49.92 o 
   7  11   1     4174.73     4387.18    157.44 o 
   8  11   1     5192.81     5295.24    204.65 o 
   9  11   1      691.66      545.49     90.26 o 
  10  11   1     3382.51     3687.46    172.52 o 
  11  11   1       27.38       45.16     58.42 o 
  12  11   1     1082.25     1006.63    142.39 o 
  13  11   1      242.45      316.64     78.34 o 
  14  11   1      507.11      308.83     88.06 o 
  15  11   1      839.88      928.41    138.37 o 
  16  11   1        3.10       36.14     83.86 o 
 -16  12   1        0.10       -5.77     83.38 o 
 -15  12   1      555.72      383.64     90.92 o 
 -14  12   1       78.06       54.91     89.89 o 
 -13  12   1      478.98      531.17     99.41 o 
 -12  12   1      940.13     1086.36    187.36 o 
 -11  12   1        6.86        2.94     59.89 o 
 -10  12   1     1957.37     2064.31    134.06 o 
  -9  12   1      164.93       99.37     54.27 o 
  -8  12   1     4025.17     4140.49    178.44 o 
  -7  12   1     1483.19     1629.38    102.46 o 
  -6  12   1      697.40      688.30     70.00 o 
  -5  12   1     1014.56     1139.13     89.21 o 
  -4  12   1      178.22      133.40     45.27 o 
  -3  12   1     8290.13     8479.50    249.18 o 
  -2  12   1       11.07      -15.98     44.15 o 
  -1  12   1     6207.56     6353.06    191.06 o 
   0  12   1      924.02      916.23     78.91 o 
   1  12   1     1200.37     1293.00    101.15 o 
   2  12   1     2633.84     2656.19    137.22 o 
   3  12   1      104.64      129.18     58.44 o 
   4  12   1     5008.47     5311.68    241.57 o 
   5  12   1      232.43      280.46     55.27 o 
   6  12   1     1362.69     1480.53    107.63 o 
   7  12   1     1428.61     1613.94    102.07 o 
   8  12   1     1577.42     1560.80    140.66 o 
   9  12   1     1330.33     1160.16    104.44 o 
  10  12   1       37.80       38.16     60.07 o 
  11  12   1      916.58      545.32     87.96 o 
  12  12   1      171.64      116.06     71.33 o 
  13  12   1      392.91      352.21    116.65 o 
  14  12   1      634.04      714.29    107.72 o 
  15  12   1       28.31      106.01     91.48 o 
 -15  13   1        0.21      134.34    100.71 o 
 -14  13   1      346.03      383.10    100.99 o 
 -13  13   1       60.95       97.74     80.82 o 
 -12  13   1      573.90      526.48     96.17 o 
 -11  13   1      923.68      973.02    134.64 o 
 -10  13   1        2.80       43.88     64.91 o 
  -9  13   1     1361.81     1186.84     99.83 o 
  -8  13   1      185.13      130.19     57.52 o 
  -7  13   1     1366.50     1645.76    106.00 o 
  -6  13   1     1203.05     1222.44    113.82 o 
  -5  13   1      715.01      900.01    136.18 o 
  -4  13   1     1094.46      817.23    102.05 o 
  -3  13   1       51.07        4.56     49.76 o 
  -2  13   1     1183.41     1125.07     98.65 o 
  -1  13   1       94.25      106.77     52.64 o 
   0  13   1     2848.24     2784.94    149.24 o 
   1  13   1     1674.13     1852.21    163.87 o 
   2  13   1      246.93      177.84    101.10 o 
   3  13   1     1954.68     1928.66    158.80 o 
   4  13   1     1216.02     1233.01    122.14 o 
   5  13   1     2144.26     2345.60    132.30 o 
   6  13   1      270.65      242.64     59.11 o 
   7  13   1      905.19     1115.67     93.42 o 
   8  13   1      813.65      807.05     92.23 o 
   9  13   1      210.13      186.79     68.38 o 
  10  13   1     1064.51     1270.51    114.14 o 
  11  13   1       48.27      123.00     75.40 o 
  12  13   1      699.18      791.54    137.56 o 
  13  13   1      287.64      175.10     80.45 o 
  14  13   1      146.02      168.43    107.46 o 
 -13  14   1      232.37       93.33     88.17 o 
 -12  14   1      212.17      200.03     82.83 o 
 -11  14   1       84.95      124.73     78.44 o 
 -10  14   1      680.06      469.36     91.15 o 
  -9  14   1        8.15       85.41     70.61 o 
  -8  14   1     1012.08      942.03     93.00 o 
  -7  14   1      368.80      437.42     87.60 o 
  -6  14   1      843.09     1070.00    113.40 o 
  -5  14   1      317.90      281.39     79.22 o 
  -4  14   1      390.82      325.11    113.12 o 
  -3  14   1     1089.32     1186.98    165.24 o 
  -2  14   1       37.79       70.06     61.37 o 
  -1  14   1      446.68      520.96     89.41 o 
   0  14   1      391.30      451.26     78.57 o 
   1  14   1      346.07      326.29     89.47 o 
   2  14   1      887.65      898.42    108.52 o 
   3  14   1        0.60      -13.64     67.54 o 
   4  14   1      852.50      622.26    100.77 o 
   5  14   1      243.38       90.66     77.35 o 
   6  14   1      857.37      746.44     97.89 o 
   7  14   1      385.57      384.18     77.52 o 
   8  14   1      330.44      410.26     82.05 o 
   9  14   1      718.30      828.21     99.81 o 
  10  14   1        3.21       90.05     73.64 o 
  11  14   1      239.74      143.44     80.31 o 
  12  14   1       75.68      114.66     84.12 o 
  13  14   1      223.51      300.27     98.40 o 
 -12  15   1       77.36      -41.06     76.75 o 
 -11  15   1      248.05      173.67     84.45 o 
 -10  15   1        0.29      -30.00     71.20 o 
  -9  15   1      209.53      271.46     90.25 o 
  -8  15   1      124.17       54.03     87.38 o 
  -7  15   1      347.52      397.69    105.05 o 
  -6  15   1      168.15      106.21     73.24 o 
  -5  15   1      283.32      285.02     87.20 o 
  -4  15   1      625.34      540.21    141.43 o 
  -3  15   1        0.66       44.74     74.70 o 
  -2  15   1      872.90      975.84    134.28 o 
  -1  15   1       57.02       79.81     70.73 o 
   0  15   1      200.41      172.00     93.58 o 
   1  15   1      282.44      348.93    104.85 o 
   2  15   1       17.30       44.44     77.53 o 
   3  15   1      671.75      636.08    110.09 o 
   4  15   1       32.58       45.76     77.87 o 
   5  15   1      441.46      651.37    111.44 o 
   6  15   1      189.83      360.05    101.54 o 
   7  15   1      110.75      179.67     87.76 o 
   8  15   1      199.62      149.77     95.95 o 
   9  15   1        4.67       34.70     76.86 o 
  10  15   1      153.72       28.80     77.69 o 
  11  15   1        5.58      -64.26     74.89 o 
  12  15   1      222.78      212.53    237.84 o 
 -10  16   1      122.30      149.82    107.00 o 
  -9  16   1       24.26       41.90     94.98 o 
  -8  16   1      199.10      180.45     98.88 o 
  -7  16   1       33.79       64.88     93.35 o 
  -6  16   1      129.59      163.87     87.59 o 
  -5  16   1      128.93      207.61     93.35 o 
  -4  16   1      170.07      306.15     94.26 o 
  -3  16   1      209.78      243.08    105.35 o 
  -2  16   1      170.81       77.27    108.21 o 
  -1  16   1      229.48      273.35    131.52 o 
   0  16   1      121.00       69.77    114.09 o 
   1  16   1       84.97      -21.96     89.34 o 
   2  16   1      261.74      208.78    100.27 o 
   3  16   1        8.46      -19.24     90.22 o 
   4  16   1      426.58      360.84    103.34 o 
   5  16   1      219.21      231.84    114.65 o 
   6  16   1      121.53       65.46     92.70 o 
   7  16   1       84.29      -20.55    101.53 o 
   8  16   1        0.54      -51.46     97.14 o 
   9  16   1      246.44      300.49    114.69 o 
  10  16   1        4.21       42.55    130.52 o 
  -8  17   1        0.58      -60.38     93.29 o 
  -7  17   1      113.35      133.11    104.81 o 
  -6  17   1       44.79      215.02    105.43 o 
  -5  17   1       66.12      115.44    109.28 o 
  -4  17   1      138.96       24.13    106.93 o 
  -3  17   1        0.41      104.02    133.92 o 
  -2  17   1      290.89      322.95    144.23 o 
  -1  17   1      133.18      179.96    139.96 o 
   0  17   1       23.35      294.11    154.32 o 
   1  17   1       58.96       33.89    170.35 o 
   2  17   1      133.37      168.00    123.94 o 
   3  17   1      328.63      122.21    106.01 o 
   4  17   1        5.19      -13.94     87.38 o 
   5  17   1      100.94      235.32    108.55 o 
   6  17   1      105.58      124.63    100.00 o 
   7  17   1       24.03      -10.79     90.62 o 
   8  17   1       48.41      136.88    230.49 o 
  -4  18   1       71.00       38.00    142.23 o 
  -3  18   1       93.88      114.87    155.93 o 
  -2  18   1      114.86      211.13    146.20 o 
  -1  18   1        1.91      -69.28    137.26 o 
   0  18   1        8.72     -113.56    135.64 o 
   1  18   1       25.72     -101.45    127.82 o 
   2  18   1        0.31      -73.70    192.94 o 
   3  18   1       26.41       20.41    109.90 o 
   4  18   1       88.65     -101.65    101.65 o 
 -19   0   2        0.24      -48.66    122.52 o 
 -18   0   2      997.80     1057.83    111.05 o 
 -17   0   2      285.37      268.61     58.60 o 
 -16   0   2     2217.82     2127.73    122.81 o 
 -15   0   2     2520.24     2545.18    127.73 o 
 -14   0   2      133.53      117.65     43.73 o 
 -13   0   2     7356.39     7925.51    194.51 o 
 -12   0   2      538.17      435.74     50.30 o 
 -11   0   2    13444.60    13697.62    278.01 o 
 -10   0   2     3875.95     3932.98    113.09 o 
  -9   0   2    20165.57    19675.10    363.10 o 
  -8   0   2    16715.54    16914.95    352.48 o 
  -7   0   2      343.48      439.48     36.82 o 
  -6   0   2    27311.23    26956.48    499.76 o 
  -5   0   2    10429.95    10547.95    259.50 o 
  -4   0   2   118824.60   119457.44   2960.57 o 
  -3   0   2     7516.78     8628.18    239.74 o 
  -1   0   2   119677.63   117508.66   2884.49 o 
   0   0   2    54666.95    50023.60   1078.83 o 
   2   0   2      357.30      358.39     59.32 o 
   3   0   2    41558.52    37678.97   1175.89 o 
   4   0   2     8671.28     8049.86    295.82 o 
   5   0   2       76.12      150.79     31.18 o 
   6   0   2    49298.44    50298.51   1117.69 o 
   7   0   2     1095.42     1486.39     66.04 o 
   8   0   2     2104.85     2137.47     81.48 o 
   9   0   2        7.61       33.31     25.38 o 
  10   0   2     9727.70    10311.48    235.16 o 
  11   0   2     6331.85     6509.33    172.92 o 
  12   0   2      793.14      814.35     63.48 o 
  13   0   2     5449.97     5937.05    190.37 o 
  14   0   2      177.58      128.01     44.34 o 
  15   0   2     8069.67     7738.94    319.87 o 
  16   0   2      167.54      240.90     90.85 o 
  17   0   2     1091.60     1820.21    216.41 o 
 -19   1   2      936.90      993.23     96.70 o 
 -18   1   2       18.72      -33.03     49.93 o 
 -17   1   2     2333.40     2469.09    107.71 o 
 -16   1   2     1742.85     1704.91     73.48 o 
 -15   1   2     1181.25     1318.90     63.55 o 
 -14   1   2     4483.21     4637.81    106.91 o 
 -13   1   2     1598.99     1747.05     75.10 o 
 -12   1   2    11325.24    11902.38    186.13 o 
 -11   1   2       23.72       -7.70     22.21 o 
 -10   1   2    11940.42    12426.67    183.90 o 
  -9   1   2     3909.81     3597.96     77.35 o 
  -8   1   2     4893.63     5098.42     92.71 o 
  -7   1   2     9418.62     9504.03    138.50 o 
  -6   1   2       38.58       24.58     12.15 o 
  -5   1   2    16773.01    15963.69    266.61 o 
  -4   1   2     7768.16     7022.34    124.15 o 
  -3   1   2    27198.18    28640.74    630.04 o 
  -2   1   2     6921.09     7357.19    202.47 o 
  -1   1   2      967.91     1448.81     96.06 o 
   1   1   2    15870.01    14604.86    372.44 o 
   2   1   2    29143.96    30404.63    596.63 o 
   3   1   2    27994.87    27119.98    495.87 o 
   4   1   2     3007.19     3042.73     80.87 o 
   5   1   2    12532.28    12521.25    278.86 o 
   6   1   2     3026.93     2826.06     86.58 o 
   7   1   2    34162.95    34643.45    472.88 o 
   8   1   2       33.34       18.80     18.34 o 
   9   1   2    13688.61    13411.70    193.12 o 
  10   1   2     5741.19     5540.00    102.36 o 
  11   1   2     2757.77     3031.60     80.03 o 
  12   1   2     9016.52     9051.43    138.35 o 
  13   1   2     2628.77     2992.67     86.57 o 
  14   1   2     6022.18     6077.00    127.96 o 
  15   1   2       35.78       61.67     43.80 o 
  16   1   2     2730.63     2834.81    161.54 o 
  17   1   2      541.08      669.15    131.92 o 
  18   1   2      322.67      264.86    229.13 o 
  19   1   2      816.37      689.30    226.68 o 
 -21   2   2      136.90      -55.24    181.51 o 
 -20   2   2      671.94      874.69    153.00 o 
 -19   2   2       41.93        5.83     61.21 o 
 -18   2   2     1763.26     1821.84    104.57 o 
 -17   2   2      324.55      291.47     62.01 o 
 -16   2   2     1914.67     2163.61    104.07 o 
 -15   2   2     3224.15     3345.09    103.14 o 
 -14   2   2     1175.41     1270.94     63.48 o 
 -13   2   2     2882.30     2921.55     88.17 o 
 -12   2   2      754.79      701.17     48.44 o 
 -11   2   2     8656.41     8923.23    146.50 o 
 -10   2   2     2800.99     2763.19     70.28 o 
  -9   2   2     6314.49     6566.64    106.85 o 
  -8   2   2     3837.92     3090.42     63.64 o 
  -7   2   2     3965.07     4784.14     74.99 o 
  -6   2   2    23216.08    23087.84    274.43 o 
  -5   2   2     2757.49     2855.57     58.54 o 
  -4   2   2     1597.85     1517.27     53.76 o 
  -3   2   2    43090.28    42720.32    943.48 o 
  -2   2   2     9349.69     9004.97    403.78 o 
   1   2   2    29440.44    32788.54   1443.92 o 
   2   2   2      796.21      768.33     38.61 o 
   3   2   2    14333.87    14349.75    253.61 o 
   4   2   2     9115.09     9134.74    160.72 o 
   5   2   2     4563.68     4572.07    100.62 o 
   6   2   2    23326.59    22977.70    339.95 o 
   7   2   2      358.44      379.29     27.89 o 
   8   2   2    16089.88    16401.78    235.04 o 
   9   2   2     2134.25     2047.83     61.44 o 
  10   2   2    10873.68    10956.49    176.31 o 
  11   2   2     6539.70     6696.06    121.08 o 
  12   2   2      626.95      504.03     39.99 o 
  13   2   2     1667.41     1840.31     73.72 o 
  14   2   2       32.37       13.95     36.73 o 
  15   2   2     5162.77     5507.64    169.04 o 
  16   2   2      802.46      770.30     96.41 o 
  17   2   2      907.44     1153.85    202.99 o 
  18   2   2     1073.29     1272.82    169.47 o 
  19   2   2       88.49      145.65    143.89 o 
  20   2   2      543.86      384.16    175.07 o 
 -20   3   2       34.75      141.32     80.38 o 
 -19   3   2      830.61      945.84     91.50 o 
 -18   3   2       45.38       42.78     54.12 o 
 -17   3   2      941.22      974.26    109.36 o 
 -16   3   2      421.77      410.32     59.79 o 
 -15   3   2     1954.60     1984.00     91.61 o 
 -14   3   2     4300.77     4438.84    121.81 o 
 -13   3   2       66.72       51.24     29.30 o 
 -12   3   2     3978.04     3958.06     91.02 o 
 -11   3   2     1207.47     1112.13     53.70 o 
 -10   3   2     4818.98     4918.84     88.79 o 
  -9   3   2     7082.13     7228.61    111.27 o 
  -8   3   2     4706.38     4832.82     81.03 o 
  -7   3   2    31256.49    31136.28    368.38 o 
  -6   3   2     1733.15     1804.92     43.43 o 
  -5   3   2    30861.35    32082.59    484.81 o 
  -4   3   2     3604.90     3825.67     85.68 o 
  -3   3   2    27199.23    27835.40    631.75 o 
  -2   3   2      586.30      584.71     40.26 o 
  -1   3   2     1619.17     1514.94    119.19 o 
   0   3   2    23554.47    24780.75    928.23 o 
   1   3   2    10023.47     9558.03    273.05 o 
   2   3   2    23399.38    21079.59    561.26 o 
   3   3   2       18.94       39.08     20.14 o 
   4   3   2     2111.04     1760.41     64.82 o 
   5   3   2     5154.15     4735.66    101.71 o 
   6   3   2      691.08      670.59     40.28 o 
   7   3   2    17273.03    17455.28    247.23 o 
   8   3   2      339.90      258.19     24.09 o 
   9   3   2     4496.65     4432.84     81.21 o 
  10   3   2     5786.13     6108.82    104.19 o 
  11   3   2     3341.00     3272.99     82.90 o 
  12   3   2     3080.58     3344.23     88.13 o 
  13   3   2      674.35      647.24     45.46 o 
  14   3   2     2798.77     2833.60    119.21 o 
  15   3   2       48.29       -2.80     58.44 o 
  16   3   2     2481.61     2486.67    206.25 o 
  17   3   2     1267.97     1195.24    120.58 o 
  18   3   2      385.88      463.89    110.38 o 
  19   3   2      727.58      521.74    171.52 o 
  20   3   2       12.98      226.20    216.75 o 
 -20   4   2      435.13      518.27    101.68 o 
 -19   4   2        0.13        2.19     62.63 o 
 -18   4   2     1659.01     2018.06    216.74 o 
 -17   4   2       92.68       81.39     51.27 o 
 -16   4   2     2753.57     2746.73    145.11 o 
 -15   4   2     2972.75     3033.45    122.15 o 
 -14   4   2      635.59      759.12    101.54 o 
 -13   4   2     2244.51     2681.15    105.91 o 
 -12   4   2      445.93      422.08     48.54 o 
 -11   4   2     4812.46     5003.95    104.85 o 
 -10   4   2     1483.81     1537.90     48.26 o 
  -9   4   2     1570.40     1557.62     46.43 o 
  -8   4   2     4035.94     4524.23     83.50 o 
  -7   4   2       48.30        9.02     15.31 o 
  -6   4   2    16963.24    16987.88    240.23 o 
  -5   4   2      978.11     1014.80     40.06 o 
  -4   4   2    14063.66    13167.47    217.89 o 
  -3   4   2    10444.77     9884.64    203.01 o 
  -2   4   2     3452.36     3623.63     92.48 o 
  -1   4   2     9189.31     5279.68   2607.43 o 
   0   4   2     6449.44     6939.10    176.65 o 
   1   4   2   114291.49   114232.70   3483.05 o 
   2   4   2      658.69      611.80     44.16 o 
   3   4   2     9857.68     9638.93    205.72 o 
   4   4   2    21298.61    21033.74    351.61 o 
   5   4   2     7090.02     7490.41    138.31 o 
   6   4   2     5925.98     5580.53    114.10 o 
   7   4   2     1361.89     1444.52     50.03 o 
   8   4   2    35603.05    35610.07    496.08 o 
   9   4   2     2907.47     3014.69     79.65 o 
  10   4   2     1314.95     1411.56     61.93 o 
  11   4   2     1361.42     1400.88     72.94 o 
  12   4   2      831.20      822.90     61.92 o 
  13   4   2     2567.50     2672.92    105.81 o 
  14   4   2      606.45      580.22     69.14 o 
  15   4   2     1428.05     1446.22    120.69 o 
  16   4   2      979.14     1060.99    112.27 o 
  17   4   2      456.10      410.31     91.02 o 
  18   4   2      154.47       51.43     82.96 o 
  19   4   2       66.01        9.21     90.52 o 
 -20   5   2        5.72      -30.68     79.10 o 
 -19   5   2      584.18      588.91     97.40 o 
 -18   5   2        8.38      -16.77     57.46 o 
 -17   5   2     1241.23     1237.48     94.69 o 
 -16   5   2      145.29       36.24     51.56 o 
 -15   5   2      946.34      799.55     75.50 o 
 -14   5   2     3083.18     3629.97    129.48 o 
 -13   5   2      144.69      165.33     41.54 o 
 -12   5   2     2840.33     2895.10    101.25 o 
 -11   5   2       53.43       20.87     28.00 o 
 -10   5   2     1911.84     2012.22     73.98 o 
  -9   5   2     3446.55     3627.55    115.58 o 
  -8   5   2     3601.35     3676.12     78.61 o 
  -7   5   2     7141.64     7200.37    130.32 o 
  -6   5   2      287.82      307.38     27.29 o 
  -5   5   2    14934.11    14901.67    224.55 o 
  -4   5   2     3241.95     3601.62     79.19 o 
  -3   5   2     4149.60     4047.02     92.86 o 
  -2   5   2     9771.71     9557.75    187.46 o 
  -1   5   2    19844.01    21156.79    369.52 o 
   0   5   2     6781.49     6915.49    130.82 o 
   1   5   2      163.60      202.32     32.82 o 
   2   5   2     6843.68     7573.91    189.16 o 
   3   5   2     2252.60     2217.77     75.42 o 
   4   5   2    20779.63    20511.02    347.93 o 
   5   5   2    16447.14    16616.34    293.19 o 
   6   5   2       17.46       40.83     24.52 o 
   7   5   2     5399.48     5311.47    115.76 o 
   8   5   2      100.93       95.61     29.90 o 
   9   5   2     7299.22     7716.99    171.95 o 
  10   5   2     1010.97      964.56     64.47 o 
  11   5   2     1348.31     1349.99     92.35 o 
  12   5   2     2099.79     2187.75     95.74 o 
  13   5   2       33.46       44.26     42.82 o 
  14   5   2     1447.62     1624.68    104.09 o 
  15   5   2      118.00      185.47     65.31 o 
  16   5   2      833.33      879.25    106.59 o 
  17   5   2      515.06      592.96    102.35 o 
  18   5   2      306.12      261.14     92.58 o 
  19   5   2      349.61      403.92    103.55 o 
 -20   6   2      144.17      161.58    133.96 o 
 -19   6   2       36.58      -32.76     82.23 o 
 -18   6   2      337.07      351.54     74.95 o 
 -17   6   2        3.51       39.07     56.90 o 
 -16   6   2      558.16      434.27     67.28 o 
 -15   6   2      129.18       92.57     57.80 o 
 -14   6   2        4.32      -36.82     36.82 o 
 -13   6   2     1756.54     1641.13    108.89 o 
 -12   6   2        1.17      -33.71     33.71 o 
 -11   6   2     1789.18     1757.59     88.77 o 
 -10   6   2     1079.94     1200.69     63.13 o 
  -9   6   2      788.86      749.40     49.99 o 
  -8   6   2     4321.96     4283.63     99.25 o 
  -7   6   2       50.62       84.73     26.10 o 
  -6   6   2     5603.57     5400.28    106.91 o 
  -5   6   2     1868.63     1746.41     57.68 o 
  -4   6   2    20497.77    21146.34    359.12 o 
  -3   6   2     3955.92     3792.89    110.57 o 
  -2   6   2     7180.61     7208.54    154.21 o 
  -1   6   2       17.85       11.12     15.61 o 
   0   6   2     3154.40     3125.46     77.20 o 
   1   6   2     6435.18     6505.56    139.17 o 
   2   6   2     3369.52     3520.78    101.28 o 
   3   6   2     2876.28     2895.30     98.86 o 
   4   6   2     4485.58     4495.58    126.03 o 
   5   6   2     5311.76     5197.92    122.95 o 
   6   6   2      949.72      992.52     61.30 o 
   7   6   2      148.21      183.56     34.66 o 
   8   6   2     2579.87     2714.10     97.19 o 
   9   6   2     2375.04     2253.16     91.84 o 
  10   6   2      686.59      701.65     54.96 o 
  11   6   2     3847.44     3528.91    186.50 o 
  12   6   2      262.54      241.78     57.32 o 
  13   6   2     3294.76     3398.08    145.28 o 
  14   6   2       12.90      -25.20     49.75 o 
  15   6   2      684.66      500.39    121.34 o 
  16   6   2      234.94      252.22     81.12 o 
  17   6   2      397.44      270.80    105.67 o 
  18   6   2      171.08      191.48    128.92 o 
  19   6   2       29.09       23.75     95.05 o 
 -19   7   2      360.13      357.18    102.02 o 
 -18   7   2        0.80       -6.77     71.23 o 
 -17   7   2      361.43      392.92     81.57 o 
 -16   7   2       49.06        5.28     52.26 o 
 -15   7   2      352.01      373.39     68.10 o 
 -14   7   2      115.31       45.33     47.24 o 
 -13   7   2      325.40      286.16     54.77 o 
 -12   7   2      785.26      722.16     72.87 o 
 -11   7   2        3.47      -33.51     33.51 o 
 -10   7   2     2757.12     2764.50    106.73 o 
  -9   7   2      773.06      752.13     72.60 o 
  -8   7   2      876.94      811.74     51.04 o 
  -7   7   2        6.88      -19.99     23.44 o 
  -6   7   2      650.53      633.79     54.34 o 
  -5   7   2     1189.96     1323.98     60.80 o 
  -4   7   2      417.48      341.75     36.50 o 
  -3   7   2      309.68      262.75     31.43 o 
  -2   7   2     3830.13     3487.07     83.75 o 
  -1   7   2     8925.47     9828.36    184.52 o 
   0   7   2     3752.38     3971.23     88.33 o 
   1   7   2    15996.71    16696.46    287.90 o 
   2   7   2     1574.75     1397.06     63.11 o 
   3   7   2      338.72      334.32     40.88 o 
   4   7   2     3696.00     3383.35    110.05 o 
   5   7   2     3378.50     3240.77    109.29 o 
   6   7   2     1983.76     1866.16     84.52 o 
   7   7   2     1307.68     1197.66     93.81 o 
   8   7   2      388.31      460.31     51.57 o 
   9   7   2     1436.43     1360.49     83.08 o 
  10   7   2      191.56      246.52     44.65 o 
  11   7   2     1358.01     1269.05     87.24 o 
  12   7   2     1840.66     2079.88    113.71 o 
  13   7   2      207.25      217.98     58.56 o 
  14   7   2      142.90      107.79     61.01 o 
  15   7   2        4.60      -13.08     60.38 o 
  16   7   2      142.11       60.14     77.74 o 
  17   7   2       30.59       35.35     83.41 o 
  18   7   2       22.04        9.56    101.72 o 
 -19   8   2        0.10      194.73     99.73 o 
 -18   8   2       19.36      -24.63     75.84 o 
 -17   8   2       28.61      107.10     73.08 o 
 -16   8   2        4.66      -56.42     56.42 o 
 -15   8   2        2.62       41.99     61.23 o 
 -14   8   2        5.67       33.52     57.76 o 
 -13   8   2      410.48      420.77     63.81 o 
 -12   8   2        3.59      -43.87     43.87 o 
 -11   8   2     1381.40     1662.59     99.64 o 
 -10   8   2     1113.29      993.84     75.90 o 
  -9   8   2      121.06       94.01     41.96 o 
  -8   8   2     1492.22     1543.73     79.38 o 
  -7   8   2      896.97      889.44     52.66 o 
  -6   8   2       20.42        7.53     25.44 o 
  -5   8   2       21.15      -12.34     26.54 o 
  -4   8   2     1377.77     1275.56     63.83 o 
  -3   8   2        4.14       -3.11     23.49 o 
  -2   8   2     8352.97     8697.91    152.60 o 
  -1   8   2    10238.91    10010.03    192.11 o 
   0   8   2     2564.87     2576.78     83.12 o 
   1   8   2     3727.01     3606.70    119.32 o 
   2   8   2     5893.49     6248.13    148.53 o 
   3   8   2     4583.82     4856.55    126.13 o 
   4   8   2      693.63      535.36     88.12 o 
   5   8   2        2.68       26.66     33.53 o 
   6   8   2       33.28      -21.83     31.37 o 
   7   8   2       70.73       67.87     34.02 o 
   8   8   2      238.73      187.92     40.33 o 
   9   8   2       80.40        2.97     35.79 o 
  10   8   2      561.87      518.99     66.14 o 
  11   8   2      655.95      632.01     94.62 o 
  12   8   2        0.15      -30.70     47.19 o 
  13   8   2       67.81       27.59     55.56 o 
  14   8   2       34.67       62.20     67.28 o 
  15   8   2       57.78        5.56     64.23 o 
  16   8   2       12.10       11.53     86.30 o 
  17   8   2        0.32      -79.90     90.17 o 
  18   8   2      128.11      173.97    102.64 o 
 -18   9   2        5.02       -3.89     76.42 o 
 -17   9   2        0.80       17.02     77.46 o 
 -16   9   2        0.80      -65.27     65.32 o 
 -15   9   2      108.31       96.76     63.44 o 
 -14   9   2        6.78       67.07     61.58 o 
 -13   9   2        8.04        2.10     49.83 o 
 -12   9   2      157.61       82.82     48.12 o 
 -11   9   2       14.12      -40.68     42.19 o 
 -10   9   2      227.29      239.84     52.12 o 
  -9   9   2       80.58       75.30     41.82 o 
  -8   9   2      164.04      101.30     38.26 o 
  -7   9   2      158.18      127.52     38.32 o 
  -6   9   2      450.55      454.55     50.07 o 
  -5   9   2      331.15      298.58     42.02 o 
  -4   9   2      194.52      139.88     35.81 o 
  -3   9   2      190.67      156.80     39.56 o 
  -2   9   2      187.52      177.56     37.70 o 
  -1   9   2      128.90       98.96     24.69 o 
   0   9   2     2051.53     2199.71     67.81 o 
   1   9   2      328.53      369.58     61.57 o 
   2   9   2        8.41        5.56     29.34 o 
   3   9   2       36.00       -8.12     31.45 o 
   4   9   2      408.63      382.42     43.60 o 
   5   9   2        0.42      -22.47     33.12 o 
   6   9   2       17.37       19.46     33.24 o 
   7   9   2        1.91       -8.68     31.66 o 
   8   9   2     2280.86     2272.30    100.59 o 
   9   9   2      184.53      190.85     55.75 o 
  10   9   2        2.39        6.30     46.44 o 
  11   9   2      330.21      204.18     60.43 o 
  12   9   2      162.13      155.42     61.98 o 
  13   9   2       16.45      -33.71     53.76 o 
  14   9   2      154.32       65.54     71.50 o 
  15   9   2       33.92       -2.74     76.18 o 
  16   9   2        7.02       11.04     87.04 o 
  17   9   2       13.64      -37.00     92.52 o 
 -17  10   2        6.61       86.94     81.12 o 
 -16  10   2       11.86       -1.34     70.67 o 
 -15  10   2        0.14       95.20     72.94 o 
 -14  10   2      236.77      203.47     70.43 o 
 -13  10   2       81.23       74.89     68.13 o 
 -12  10   2      154.44      114.30     53.94 o 
 -11  10   2        1.88      -41.51     41.51 o 
 -10  10   2       86.22      139.33     48.03 o 
  -9  10   2       25.03       14.40     42.55 o 
  -8  10   2        9.14       -1.02     38.27 o 
  -7  10   2      518.93      583.56     57.82 o 
  -6  10   2      192.36      131.17     39.70 o 
  -5  10   2       66.24       60.20     36.13 o 
  -4  10   2       14.55        6.45     32.52 o 
  -3  10   2       12.58        6.08     30.76 o 
  -2  10   2      698.23      505.54     74.31 o 
  -1  10   2     1111.20     1242.34     70.16 o 
   0  10   2       75.69      135.17     38.47 o 
   1  10   2       96.62      135.31     37.00 o 
   2  10   2      378.73      353.49     46.13 o 
   3  10   2       67.88       23.52     34.20 o 
   4  10   2       23.57      -43.06     43.06 o 
   5  10   2      311.48      245.76     62.51 o 
   6  10   2      767.90      798.56     64.17 o 
   7  10   2      645.82      606.98     73.77 o 
   8  10   2       13.17       35.76     44.80 o 
   9  10   2       57.00        0.77     46.08 o 
  10  10   2      295.51      336.12     68.02 o 
  11  10   2        0.22      -50.73     50.73 o 
  12  10   2        7.03      -41.22     52.50 o 
  13  10   2        2.47      -46.47     65.40 o 
  14  10   2       10.07       83.41     74.99 o 
  15  10   2       36.71        6.82     77.60 o 
  16  10   2        5.99        1.55     91.09 o 
  17  10   2        2.03      195.13    108.82 o 
 -17  11   2       13.90      -30.95     76.25 o 
 -16  11   2        6.33      -69.89     69.89 o 
 -15  11   2       30.10      -17.50     70.36 o 
 -14  11   2       14.21       59.62     72.45 o 
 -13  11   2       24.19      -53.26     59.89 o 
 -12  11   2       64.64       49.29     80.65 o 
 -11  11   2        9.93       24.02     50.55 o 
 -10  11   2      316.08      168.07     77.93 o 
  -9  11   2      224.39      143.77     52.19 o 
  -8  11   2       87.60       65.57     48.65 o 
  -7  11   2     1147.43      999.17     87.30 o 
  -6  11   2      233.64      191.45     45.51 o 
  -5  11   2       17.42      -15.03     40.28 o 
  -4  11   2      119.79      102.68     36.22 o 
  -3  11   2      112.86       95.93     37.91 o 
  -2  11   2       14.16       49.44     39.14 o 
  -1  11   2        0.33       22.67     37.46 o 
   0  11   2       97.65      139.16     47.06 o 
   1  11   2      622.31      616.23     68.76 o 
   2  11   2     1132.38     1106.19    103.18 o 
   3  11   2     1252.03     1151.52     88.38 o 
   4  11   2      928.51     1017.35     91.05 o 
   5  11   2        0.92       -1.47     43.05 o 
   6  11   2      528.67      371.78     76.26 o 
   7  11   2      327.53      369.81     57.31 o 
   8  11   2        2.33       89.65     54.59 o 
   9  11   2      122.23      210.25     61.68 o 
  10  11   2      143.51       40.28     57.70 o 
  11  11   2       48.66       88.88     62.57 o 
  12  11   2       87.45      127.56     66.50 o 
  13  11   2       22.71       32.58     64.64 o 
  14  11   2       24.42       15.86     78.82 o 
  15  11   2       26.07      101.76     96.14 o 
  16  11   2       33.01       -1.71    105.19 o 
 -16  12   2       33.19       37.35     85.27 o 
 -15  12   2        0.63       46.10     78.46 o 
 -14  12   2       27.19      -22.26     69.63 o 
 -13  12   2      520.02      388.65     86.84 o 
 -12  12   2        5.96      -20.71     61.07 o 
 -11  12   2       82.35      108.15     60.00 o 
 -10  12   2       37.25      105.96     58.58 o 
  -9  12   2      252.31      267.14     61.44 o 
  -8  12   2      259.84      204.04     58.20 o 
  -7  12   2      160.61      177.43     51.71 o 
  -6  12   2      144.34      106.02     46.94 o 
  -5  12   2      329.59      369.47     57.63 o 
  -4  12   2        5.17       49.53     43.49 o 
  -3  12   2       75.68       93.01     51.54 o 
  -2  12   2     1086.42     1100.40     85.96 o 
  -1  12   2     1004.71     1256.03     99.98 o 
   0  12   2        4.00      -42.02     42.02 o 
   1  12   2      201.35      141.52     68.88 o 
   2  12   2      855.70      659.73    181.11 o 
   3  12   2     1238.33     1166.88    102.30 o 
   4  12   2        7.75       83.31     50.42 o 
   5  12   2      154.36      167.01     51.78 o 
   6  12   2       74.07      -15.42     43.27 o 
   7  12   2      113.44       51.29     54.72 o 
   8  12   2      104.06      -12.58     52.62 o 
   9  12   2        4.09       34.17     67.05 o 
  10  12   2       97.22       54.13     60.80 o 
  11  12   2       72.13      -48.02     65.87 o 
  12  12   2       19.44      -34.37     70.75 o 
  13  12   2       50.96       62.92     79.57 o 
  14  12   2       31.98      -10.13     80.57 o 
  15  12   2       42.08       16.23     86.45 o 
 -15  13   2       11.20      -40.42     78.08 o 
 -14  13   2       85.39      112.29     83.25 o 
 -13  13   2        7.09       54.21     74.99 o 
 -12  13   2      131.13       56.71     69.85 o 
 -11  13   2      105.23       50.53     66.48 o 
 -10  13   2      346.06      325.81     73.61 o 
  -9  13   2      275.28      242.39     65.36 o 
  -8  13   2      279.93      155.26     55.36 o 
  -7  13   2     1069.40      867.62     83.83 o 
  -6  13   2      189.20      165.53     59.01 o 
  -5  13   2     1014.63      959.73     96.71 o 
  -4  13   2      519.94      410.61    121.59 o 
  -3  13   2      288.01      353.15     70.48 o 
  -2  13   2       51.89       46.17     49.35 o 
  -1  13   2      422.60      299.28     78.20 o 
   0  13   2     1511.27     1708.17    118.92 o 
   1  13   2        1.03      110.64     63.91 o 
   2  13   2      593.97      774.92    143.33 o 
   3  13   2        6.06       89.26     69.11 o 
   4  13   2      446.17      452.00    100.28 o 
   5  13   2       25.50       14.51     52.16 o 
   6  13   2       82.88      200.98     65.08 o 
   7  13   2      102.89      122.37     60.60 o 
   8  13   2       46.89       37.20     65.83 o 
   9  13   2      416.06      532.83     93.87 o 
  10  13   2       84.55       88.10     68.69 o 
  11  13   2      198.31      133.87     76.88 o 
  12  13   2       70.68       50.28     74.55 o 
  13  13   2       21.90      -46.18     78.00 o 
  14  13   2      279.58      504.94    130.93 o 
 -13  14   2      286.65      425.01     96.65 o 
 -12  14   2        3.01       67.10     81.66 o 
 -11  14   2      152.22      146.65     77.99 o 
 -10  14   2       47.11       50.78     69.03 o 
  -9  14   2      393.08      383.69     73.02 o 
  -8  14   2      556.49      436.23     75.54 o 
  -7  14   2      184.05      152.22     68.72 o 
  -6  14   2      337.67      457.91     88.37 o 
  -5  14   2       84.03       51.38     68.09 o 
  -4  14   2      470.02      332.14    100.35 o 
  -3  14   2      474.54      533.94     83.86 o 
  -2  14   2      240.00       91.89    122.96 o 
  -1  14   2      677.15      804.38    110.00 o 
   0  14   2        0.35       42.23     66.55 o 
   1  14   2     1421.40     1650.00    197.45 o 
   2  14   2       73.64      161.78     74.42 o 
   3  14   2      586.16      595.63    100.87 o 
   4  14   2       76.25       30.57     69.93 o 
   5  14   2      294.38       86.07     79.68 o 
   6  14   2      614.67      431.18     86.70 o 
   7  14   2       54.34       17.69     61.48 o 
   8  14   2      648.11      721.18     93.99 o 
   9  14   2       32.19       23.95     66.98 o 
  10  14   2      402.81      455.58     91.92 o 
  11  14   2       76.40      236.78     86.91 o 
  12  14   2      170.51      165.83     86.71 o 
  13  14   2      171.37       94.55     92.11 o 
 -12  15   2       81.63       19.83     82.15 o 
 -11  15   2       62.67       54.31     77.91 o 
 -10  15   2      256.32      357.11    109.12 o 
  -9  15   2      233.38      293.07     88.84 o 
  -8  15   2      144.59      222.64     94.46 o 
  -7  15   2      797.13      546.00    112.87 o 
  -6  15   2       79.94       19.62     73.02 o 
  -5  15   2      303.55      328.33     92.66 o 
  -4  15   2      265.57      291.12     89.50 o 
  -3  15   2      205.85       57.51     85.03 o 
  -2  15   2      698.47      695.55    123.76 o 
  -1  15   2      317.72       91.19     84.19 o 
   0  15   2      860.62      795.34    114.45 o 
   1  15   2        0.38       95.82     77.61 o 
   2  15   2      728.02      576.23    107.23 o 
   3  15   2      109.81      103.45     88.06 o 
   4  15   2      480.91      215.55     93.05 o 
   5  15   2      267.16      514.95    105.15 o 
   6  15   2       76.79      105.20     96.66 o 
   7  15   2      361.31      571.03    114.70 o 
   8  15   2       23.21       45.45     78.34 o 
   9  15   2      293.84      207.09     79.85 o 
  10  15   2      188.62      140.52     83.05 o 
  11  15   2       34.97        1.34     82.83 o 
 -10  16   2       86.40      269.84    111.52 o 
  -9  16   2       50.90       45.22     97.08 o 
  -8  16   2      341.75      168.16    101.00 o 
  -7  16   2       94.83      107.82     89.36 o 
  -6  16   2      405.31      526.94    115.72 o 
  -5  16   2       31.12       25.53     78.71 o 
  -4  16   2      396.49      385.23    118.99 o 
  -3  16   2      277.74      170.61     93.32 o 
  -2  16   2      182.95        3.70    119.29 o 
  -1  16   2      562.36      576.00    159.13 o 
   0  16   2       39.72       67.32    105.99 o 
   1  16   2      622.21      610.89    129.25 o 
   2  16   2       15.31       26.46     84.61 o 
   3  16   2      307.59      502.06    109.48 o 
   4  16   2      357.40      287.69    139.01 o 
   5  16   2      116.34       43.45     86.54 o 
   6  16   2      284.91      365.45    109.74 o 
   7  16   2        1.39       47.27     86.44 o 
   8  16   2      504.00      370.34    125.38 o 
   9  16   2      110.01      113.96     95.92 o 
  -8  17   2      120.63       92.15    108.41 o 
  -7  17   2      255.78      224.81    108.10 o 
  -6  17   2        8.26      105.61     99.44 o 
  -5  17   2      593.97      882.76    149.02 o 
  -4  17   2       45.12      151.54    104.54 o 
  -3  17   2      237.07      415.00    152.88 o 
  -2  17   2      303.66      423.47    173.89 o 
  -1  17   2       19.97     -101.98    121.23 o 
   0  17   2      399.80      415.27    335.26 o 
   1  17   2       49.16      227.35    102.82 o 
   2  17   2      523.19      430.95    125.93 o 
   3  17   2      170.56      229.03    102.06 o 
   4  17   2      158.17      436.98    119.88 o 
   5  17   2      362.98      284.10    139.16 o 
   6  17   2      152.04      163.70    107.09 o 
   7  17   2      413.82      225.96    133.15 o 
  -4  18   2      372.69      782.77    257.98 o 
  -3  18   2       52.43       36.33    145.20 o 
  -2  18   2      241.04      163.45    163.41 o 
  -1  18   2      355.07      195.68    197.70 o 
   0  18   2      123.79      152.28    134.83 o 
   1  18   2      234.17      230.39    139.87 o 
   2  18   2        3.82      144.63    110.79 o 
   3  18   2      214.50       98.25    116.32 o 
   4  18   2      136.49       24.98    101.45 o 
 -20   1   3        3.88       43.26     83.66 o 
 -19   1   3       41.90       12.03     51.92 o 
 -18   1   3        6.80      -45.32     45.32 o 
 -17   1   3       73.23       75.09     45.32 o 
 -16   1   3      119.59      128.30     38.57 o 
 -15   1   3     1789.37     1776.41     74.68 o 
 -14   1   3       76.25       36.22     30.10 o 
 -13   1   3       89.30       46.70     27.45 o 
 -12   1   3     1918.10     1981.96     64.22 o 
 -11   1   3      100.53       54.99     22.85 o 
 -10   1   3     1696.74     1303.84     47.56 o 
  -9   1   3      831.11      967.34     48.70 o 
  -8   1   3     5944.57     6524.88    102.99 o 
  -7   1   3       40.29       27.04     13.92 o 
  -6   1   3    25889.92    28460.64    373.60 o 
  -5   1   3      538.61      541.69     24.76 o 
  -4   1   3        1.52       13.95     14.85 o 
  -3   1   3    12676.62    14143.72    264.65 o 
  -2   1   3     8429.89     7248.05    157.93 o 
  -1   1   3      637.14      477.31     57.69 o 
   0   1   3     1526.91     1602.21     75.91 o 
   1   1   3    15874.21    14420.48    328.26 o 
   2   1   3    12562.11    13751.51    284.45 o 
   3   1   3     4485.82     4115.90     94.60 o 
   4   1   3     5567.25     6244.51    153.30 o 
   5   1   3      202.20      103.02     36.18 o 
   6   1   3     9960.27    10730.81    208.42 o 
   7   1   3      217.46      277.82     24.49 o 
   8   1   3      704.93      758.20     35.43 o 
   9   1   3      923.62      925.82     57.59 o 
  10   1   3      726.73      807.71     41.76 o 
  11   1   3        2.02       -0.29     24.00 o 
  12   1   3        5.33      -10.02     27.51 o 
  13   1   3       17.21       26.38     33.31 o 
  14   1   3       22.14       46.74     41.62 o 
  15   1   3      195.27      157.97     55.75 o 
  16   1   3       65.50      -40.01     69.35 o 
  17   1   3        6.72      -56.13     90.18 o 
  18   1   3       62.01       27.73    123.27 o 
 -21   2   3      120.04      204.26    134.22 o 
 -20   2   3       91.75      161.59     70.43 o 
 -19   2   3      155.45      168.77     63.30 o 
 -18   2   3        3.62      -48.51     48.51 o 
 -17   2   3      317.66      349.88     54.92 o 
 -16   2   3      634.51      634.51     55.65 o 
 -15   2   3      351.34      380.68     46.00 o 
 -14   2   3     3245.78     3391.01     95.44 o 
 -13   2   3      891.08      829.26     48.84 o 
 -12   2   3      361.94      255.31     34.26 o 
 -11   2   3       46.61       25.48     21.86 o 
 -10   2   3       35.30        7.24     17.39 o 
  -9   2   3      495.93      520.53     25.86 o 
  -8   2   3     2304.17     2683.65     54.17 o 
  -7   2   3     3685.66     3863.41     63.37 o 
  -6   2   3      157.26      151.58     19.36 o 
  -5   2   3      278.25      325.00     20.52 o 
  -4   2   3        8.64       57.39     15.61 o 
  -3   2   3     3546.56     3254.42     87.56 o 
  -2   2   3    74469.44    75828.41   1901.63 o 
  -1   2   3    13378.99    13565.90    620.18 o 
   0   2   3      164.56       51.16     35.38 o 
   1   2   3    11207.65    10832.67    301.93 o 
   2   2   3    13580.24    13894.17    265.50 o 
   3   2   3     3542.70     3509.14     73.48 o 
   4   2   3      327.72      287.60     21.45 o 
   5   2   3    16687.99    16041.50    271.75 o 
   6   2   3     2468.92     2458.54     68.31 o 
   7   2   3    26962.67    28676.98    379.38 o 
   8   2   3      462.99      589.02     32.89 o 
   9   2   3     2694.34     2721.55     69.34 o 
  10   2   3      612.46      580.68     37.83 o 
  11   2   3       39.74       48.37     29.71 o 
  12   2   3     2140.82     2337.74    107.58 o 
  13   2   3       31.03       66.04     36.19 o 
  14   2   3      491.50      479.14     63.16 o 
  15   2   3      243.86      218.25     62.05 o 
  16   2   3      305.00      230.79     84.47 o 
  17   2   3      307.59      265.73    162.12 o 
  18   2   3       37.69        0.60    106.92 o 
  19   2   3        5.53     -116.16    128.11 o 
 -21   3   3        8.30        0.16     83.96 o 
 -20   3   3       69.62      107.11     69.72 o 
 -19   3   3       50.57       97.38     60.56 o 
 -18   3   3       63.56       64.90     53.82 o 
 -17   3   3      465.26      426.13     67.30 o 
 -16   3   3        1.47      -10.49     42.89 o 
 -15   3   3     1462.62     1468.26     76.80 o 
 -14   3   3       80.45       74.38     35.88 o 
 -13   3   3      727.33      768.49     52.10 o 
 -12   3   3     1607.57     1652.30     62.03 o 
 -11   3   3      138.90      118.38     25.60 o 
 -10   3   3     1865.00     1943.68     61.51 o 
  -9   3   3       23.64      -10.56     16.99 o 
  -8   3   3     2049.69     2015.13     53.88 o 
  -7   3   3       37.98       44.69     15.82 o 
  -6   3   3    10576.30     8717.27    141.72 o 
  -5   3   3       11.54       19.36     14.03 o 
  -4   3   3      534.27      472.87     50.64 o 
  -3   3   3      611.60      561.74     55.28 o 
  -2   3   3    17237.86    17002.65    396.38 o 
  -1   3   3     5795.38     5820.87    278.66 o 
   0   3   3    16404.23    17814.06    407.99 o 
   1   3   3    11225.30    11146.52    274.25 o 
   2   3   3     7224.20     6927.30    188.57 o 
   3   3   3      901.83      916.32     41.06 o 
   4   3   3      921.12      933.70     60.49 o 
   5   3   3     1034.02      947.92     43.22 o 
   6   3   3     9903.73     9725.87    154.10 o 
   7   3   3     3110.23     3450.56     71.05 o 
   8   3   3     3230.76     3342.85     77.28 o 
   9   3   3     2330.11     2298.52     66.59 o 
  10   3   3      675.42      623.36     41.71 o 
  11   3   3      269.50      313.76     35.93 o 
  12   3   3      714.20      671.86     49.43 o 
  13   3   3      979.12      967.53     63.90 o 
  14   3   3      408.54      399.19     53.29 o 
  15   3   3      529.00      584.94    102.20 o 
  16   3   3      588.35      566.41     90.92 o 
  17   3   3       22.88       78.96     83.24 o 
  18   3   3      474.93      288.93    126.94 o 
  19   3   3        3.99       74.01    120.66 o 
 -20   4   3        0.49        3.66     67.15 o 
 -19   4   3       67.37       37.45     59.62 o 
 -18   4   3      151.38      195.88     61.18 o 
 -17   4   3       85.42       82.84     52.49 o 
 -16   4   3     1171.71     1221.10     88.92 o 
 -15   4   3        1.04      -31.74     40.64 o 
 -14   4   3      722.19      648.22     57.22 o 
 -13   4   3     2502.01     2712.76     89.27 o 
 -12   4   3      488.60      512.70     41.86 o 
 -11   4   3     1875.08     1823.02     88.93 o 
 -10   4   3      401.21      467.03     33.99 o 
  -9   4   3     5641.14     5824.19    103.36 o 
  -8   4   3      484.77      498.30     31.83 o 
  -7   4   3     4432.38     4082.28    110.94 o 
  -6   4   3     4630.63     4634.33     94.37 o 
  -5   4   3      889.26      724.84     39.43 o 
  -4   4   3       21.75       25.86     17.49 o 
  -3   4   3     4276.17     3682.36     84.03 o 
  -2   4   3     2845.76     3563.37     85.43 o 
  -1   4   3    23233.43    22837.09    602.07 o 
   0   4   3    21094.82    22137.73    453.13 o 
   1   4   3     8253.17     8682.77    199.33 o 
   2   4   3     2060.07     1673.55    128.09 o 
   3   4   3     7502.23     7150.34    164.01 o 
   4   4   3      235.83      178.66     26.51 o 
   5   4   3     2224.67     2182.45     63.49 o 
   6   4   3     1900.90     1864.47     88.61 o 
   7   4   3    10183.61    10886.15    195.70 o 
   8   4   3     1813.90     1762.67     66.15 o 
   9   4   3       53.02       45.15     26.17 o 
  10   4   3     2849.45     2767.10    136.55 o 
  11   4   3      608.83      666.65     88.55 o 
  12   4   3      900.30      946.96     69.26 o 
  13   4   3      491.86      368.87     57.16 o 
  14   4   3      834.15      587.75     85.49 o 
  15   4   3     1088.80     1061.25    142.07 o 
  16   4   3      633.13      539.00     97.21 o 
  17   4   3      718.92      849.34    109.81 o 
  18   4   3       14.45       31.58     93.04 o 
  19   4   3      257.45      157.13    133.60 o 
 -20   5   3      494.27      624.95    100.45 o 
 -19   5   3      285.08      285.97     72.53 o 
 -18   5   3      178.07      148.28     63.10 o 
 -17   5   3      473.65      403.34     67.51 o 
 -16   5   3      196.33       47.21     51.17 o 
 -15   5   3      994.33      826.11     90.47 o 
 -14   5   3      461.99      474.52     56.73 o 
 -13   5   3     4012.42     4114.85    126.62 o 
 -12   5   3      623.74      677.22     63.71 o 
 -11   5   3     2013.94     2103.98     87.44 o 
 -10   5   3     2481.91     2526.15     82.73 o 
  -9   5   3      658.64      691.21     44.97 o 
  -8   5   3    11569.94    11677.21    174.72 o 
  -7   5   3     1319.03     1201.84     48.59 o 
  -6   5   3      931.22      893.18     41.72 o 
  -5   5   3     1435.52     1231.79     52.14 o 
  -4   5   3      102.66       69.09     19.36 o 
  -3   5   3     4508.60     4059.40     88.37 o 
  -2   5   3      576.65      661.70     31.86 o 
  -1   5   3     4963.40     4873.78    101.91 o 
   0   5   3    18104.35    18406.08    354.29 o 
   1   5   3     4488.24     4575.76    113.93 o 
   2   5   3    30395.42    30742.74    626.92 o 
   3   5   3     3308.91     3013.19     89.04 o 
   4   5   3    24458.29    24631.54    411.36 o 
   5   5   3     1135.95     1252.56     50.13 o 
   6   5   3     1201.98     1150.60     50.83 o 
   7   5   3      231.67      212.68     31.27 o 
   8   5   3     7684.86     7799.06    169.61 o 
   9   5   3     1756.04     1778.59     79.38 o 
  10   5   3       38.21       31.84     34.23 o 
  11   5   3     3851.12     3738.86    135.60 o 
  12   5   3       98.65       -1.90     39.33 o 
  13   5   3     2098.83     2063.13    123.17 o 
  14   5   3      305.77      251.83     72.79 o 
  15   5   3      468.11      386.81    114.80 o 
  16   5   3     1030.98      981.99    113.15 o 
  17   5   3        2.16      -18.79     75.37 o 
  18   5   3      188.12      341.63    101.63 o 
  19   5   3       65.42       91.54    104.52 o 
 -20   6   3       32.11      -81.00     81.00 o 
 -19   6   3      249.38      319.57     76.86 o 
 -18   6   3      569.14      465.69     79.80 o 
 -17   6   3       86.44       90.26     60.21 o 
 -16   6   3     1197.49     1289.54     95.61 o 
 -15   6   3      129.99       95.58     44.94 o 
 -14   6   3     1667.75     1745.91    105.76 o 
 -13   6   3     1188.91     1196.35     76.13 o 
 -12   6   3     4086.73     4146.19    123.86 o 
 -11   6   3     6505.06     6561.46    141.36 o 
 -10   6   3     2248.66     2238.63     81.64 o 
  -9   6   3     9764.32     9388.57    179.31 o 
  -8   6   3      564.15      605.88     44.18 o 
  -7   6   3    14277.62    14303.21    227.00 o 
  -6   6   3     5831.92     5640.52    110.48 o 
  -5   6   3     8916.98     8352.82    226.18 o 
  -4   6   3     8487.13     7741.21    157.59 o 
  -3   6   3      826.00      565.24     45.29 o 
  -2   6   3     4749.28     4856.77    134.02 o 
  -1   6   3      782.77     1132.70     44.83 o 
   0   6   3     9909.76     9543.95    189.68 o 
   1   6   3    14894.63    14701.42    273.05 o 
   2   6   3     7545.00     7912.74    194.80 o 
   3   6   3    17083.14    17246.24    325.02 o 
   4   6   3     1370.95     1465.60     70.09 o 
   5   6   3     3432.77     3202.44     94.77 o 
   6   6   3      747.90      788.51     52.00 o 
   7   6   3     4078.53     4419.40    134.53 o 
   8   6   3     3328.63     3306.48    107.48 o 
   9   6   3      469.97      419.68     66.54 o 
  10   6   3     3108.77     3027.65    121.60 o 
  11   6   3      114.25       78.06     46.94 o 
  12   6   3     5831.60     6146.33    171.76 o 
  13   6   3      195.48      271.60     62.46 o 
  14   6   3      622.03      465.91     96.74 o 
  15   6   3     2030.87     1768.62    174.29 o 
  16   6   3      153.30      -39.71     67.63 o 
  17   6   3      882.81      949.79    123.84 o 
  18   6   3        1.08       54.95     87.88 o 
 -19   7   3      120.52       73.07     82.27 o 
 -18   7   3      458.71      375.54     95.21 o 
 -17   7   3      458.87      442.65     83.76 o 
 -16   7   3      181.95       77.20     60.46 o 
 -15   7   3     1483.93     1817.85    108.19 o 
 -14   7   3      535.08      418.62     60.87 o 
 -13   7   3     1304.79     1245.15     84.78 o 
 -12   7   3     2829.49     3099.05    131.48 o 
 -11   7   3     3451.58     3489.22    120.06 o 
 -10   7   3     6579.02     6502.15    156.53 o 
  -9   7   3     2208.84     2251.67     83.99 o 
  -8   7   3    10088.51     9714.53    184.11 o 
  -7   7   3      720.09      674.30     42.95 o 
  -6   7   3     3336.79     3164.84     94.68 o 
  -5   7   3     4975.16     5113.58    152.52 o 
  -4   7   3     1462.11     1388.04    103.54 o 
  -3   7   3    11096.58    10947.19    193.40 o 
  -2   7   3     2627.88     2765.51     75.13 o 
  -1   7   3    12616.46    12400.70    211.37 o 
   0   7   3     5277.37     5197.27    114.67 o 
   1   7   3    10452.34    11176.65    205.36 o 
   2   7   3    15015.93    15424.51    289.89 o 
   3   7   3     1272.23     1268.96     72.44 o 
   4   7   3     7868.77     7677.87    191.30 o 
   5   7   3      887.94      914.26     55.35 o 
   6   7   3     3922.97     3920.74    114.65 o 
   7   7   3     2132.96     2285.06     90.89 o 
   8   7   3     5170.42     5001.93    155.69 o 
   9   7   3     3409.38     3412.01    131.11 o 
  10   7   3     1657.66     1772.54     99.13 o 
  11   7   3     6505.55     6631.57    178.59 o 
  12   7   3        0.70      -43.65     43.65 o 
  13   7   3     1438.96     1190.27    110.93 o 
  14   7   3     1020.87      953.19     96.96 o 
  15   7   3     1329.43     1137.98    121.97 o 
  16   7   3     1165.96     1449.13    140.50 o 
  17   7   3       83.16      149.55     88.23 o 
  18   7   3      780.98      908.28    132.33 o 
 -19   8   3      552.23      585.89    122.47 o 
 -18   8   3      669.47      854.65    111.99 o 
 -17   8   3      502.75      403.28     88.32 o 
 -16   8   3     1241.02      966.94    106.28 o 
 -15   8   3        2.46       42.30     56.29 o 
 -14   8   3     1865.53     1830.16    117.45 o 
 -13   8   3      610.93      630.50     68.53 o 
 -12   8   3     3305.09     3327.89    134.09 o 
 -11   8   3     2422.59     2783.79    120.30 o 
 -10   8   3      923.31      775.51     60.71 o 
  -9   8   3     3836.30     3903.18    122.68 o 
  -8   8   3      130.98      142.91     34.80 o 
  -7   8   3     5213.67     5291.28    129.93 o 
  -6   8   3     1195.01     1308.01     60.79 o 
  -5   8   3     2055.16     1874.38     87.21 o 
  -4   8   3     7935.31     8154.24    184.15 o 
  -3   8   3      495.68      479.90     42.80 o 
  -2   8   3    19492.65    19332.49    315.36 o 
  -1   8   3      388.75      390.12     34.08 o 
   0   8   3     5638.36     5199.21    119.40 o 
   1   8   3    21320.41    20871.59    356.75 o 
   2   8   3    11036.40    11511.19    234.14 o 
   3   8   3     7000.79     6649.93    171.22 o 
   4   8   3      144.18       95.95     40.14 o 
   5   8   3    10568.07    10272.38    247.50 o 
   6   8   3        5.57      -27.83     31.33 o 
   7   8   3     4316.61     4085.56    133.90 o 
   8   8   3     3375.16     3473.44    129.16 o 
   9   8   3     3389.57     3618.27    137.75 o 
  10   8   3     1574.85     1589.64     91.44 o 
  11   8   3      167.94      142.06     50.73 o 
  12   8   3     2218.80     2179.19    121.56 o 
  13   8   3      234.36      290.25     75.82 o 
  14   8   3      960.27     1099.70    105.04 o 
  15   8   3      388.69      474.96     96.05 o 
  16   8   3       17.49       42.16     81.41 o 
  17   8   3      871.52      697.10    132.54 o 
  18   8   3        7.96      -65.53     99.63 o 
 -18   9   3      247.70      295.98     93.67 o 
 -17   9   3      992.72      968.87    110.00 o 
 -16   9   3       12.57       46.10     72.37 o 
 -15   9   3     1664.45     1828.04    132.78 o 
 -14   9   3      473.70      637.26     77.44 o 
 -13   9   3     1050.14      875.97     86.17 o 
 -12   9   3     2081.82     2100.81    131.75 o 
 -11   9   3     1380.05     1345.28     92.43 o 
 -10   9   3     4229.93     4097.40    173.09 o 
  -9   9   3      666.04      770.88     65.14 o 
  -8   9   3    12264.02    12014.87    268.23 o 
  -7   9   3      903.77      944.87     68.81 o 
  -6   9   3     3505.63     3343.99    131.03 o 
  -5   9   3     2211.49     2089.21     88.02 o 
  -4   9   3     3780.15     3503.62    136.42 o 
  -3   9   3     9419.32     8790.69    217.50 o 
  -2   9   3        2.12       18.95     27.71 o 
  -1   9   3    10503.75    11054.51    201.78 o 
   0   9   3      251.01      223.18     33.41 o 
   1   9   3     4474.23     4454.06    125.97 o 
   2   9   3     2807.31     2824.38    113.48 o 
   3   9   3      806.53      951.99     97.39 o 
   4   9   3     5717.67     4935.24    162.19 o 
   5   9   3      719.33      501.20     76.93 o 
   6   9   3     3766.96     3526.13    127.49 o 
   7   9   3      393.01      301.78     49.80 o 
   8   9   3     3025.62     2761.42    122.14 o 
   9   9   3     4459.44     4748.26    162.76 o 
  10   9   3       76.62       48.02     51.50 o 
  11   9   3     2110.92     2035.50    182.73 o 
  12   9   3      517.66      481.39     89.49 o 
  13   9   3      814.07      616.86     95.64 o 
  14   9   3      865.74      763.41    101.59 o 
  15   9   3      340.90      281.27    169.84 o 
  16   9   3      974.88     1019.79    146.61 o 
  17   9   3       35.68       69.22    102.71 o 
 -18  10   3      229.70      347.32    105.83 o 
 -17  10   3      131.42       -0.19     75.28 o 
 -16  10   3      620.45      704.62    102.18 o 
 -15  10   3       29.98       -4.36     63.21 o 
 -14  10   3     1503.92     1444.27    119.18 o 
 -13  10   3      816.18      788.36    116.92 o 
 -12  10   3      349.67      291.56     62.81 o 
 -11  10   3      264.59      234.18     64.46 o 
 -10  10   3      364.71      245.24     55.25 o 
  -9  10   3     4938.74     4677.80    164.79 o 
  -8  10   3      353.91      363.77     50.71 o 
  -7  10   3     4844.20     4673.14    142.88 o 
  -6  10   3     2467.71     2643.57     99.07 o 
  -5  10   3     1069.94     1109.32     69.90 o 
  -4  10   3     4384.10     3928.60    239.51 o 
  -3  10   3      634.30      638.83     53.16 o 
  -2  10   3    10217.72     9976.54    206.39 o 
  -1  10   3      375.75      448.17     46.33 o 
   0  10   3      554.97      477.74     46.01 o 
   1  10   3     5113.21     5420.20    151.76 o 
   2  10   3     1850.82     1889.49     96.19 o 
   3  10   3     9851.40     9680.01    267.80 o 
   4  10   3        1.70       41.32     44.05 o 
   5  10   3     8561.89     8789.31    344.27 o 
   6  10   3      392.62      330.71     49.89 o 
   7  10   3     4631.85     5070.12    152.36 o 
   8  10   3     1399.51     1417.58    145.87 o 
   9  10   3     1689.87     1877.39    118.10 o 
  10  10   3     5465.22     5948.05    210.93 o 
  11  10   3      260.51       89.86     57.83 o 
  12  10   3      805.20      732.30     92.84 o 
  13  10   3      238.73      378.93     87.15 o 
  14  10   3     1502.52     1745.43    149.65 o 
  15  10   3      506.18      503.38    164.77 o 
  16  10   3      117.20        2.54     98.52 o 
 -17  11   3      656.82      572.83    108.21 o 
 -16  11   3      146.81        5.95     76.60 o 
 -15  11   3      973.44      793.66    143.04 o 
 -14  11   3       22.21       93.09     68.35 o 
 -13  11   3     1763.35     1704.76    128.76 o 
 -12  11   3      284.78      315.91     67.06 o 
 -11  11   3      160.43      148.98     56.06 o 
 -10  11   3     1124.38     1123.05     90.76 o 
  -9  11   3        3.43       -8.92     43.92 o 
  -8  11   3     2931.96     3073.30    134.64 o 
  -7  11   3      587.13      633.25     61.16 o 
  -6  11   3     2081.91     2348.85    134.97 o 
  -5  11   3     1183.29     1373.42     78.91 o 
  -4  11   3     2107.27     2163.90    148.80 o 
  -3  11   3     6147.59     5880.19    165.42 o 
  -2  11   3     1102.58      879.29     68.96 o 
  -1  11   3     4751.40     4713.61    241.90 o 
   0  11   3      588.12      541.31     79.83 o 
   1  11   3      785.78      900.47     74.21 o 
   2  11   3     5620.28     5876.08    178.45 o 
   3  11   3     2784.56     2532.20    137.96 o 
   4  11   3    10213.98    10619.05    248.09 o 
   5  11   3       29.42      -29.51     43.38 o 
   6  11   3     4269.59     4998.27    154.95 o 
   7  11   3      394.54      416.98     62.96 o 
   8  11   3     1603.78     1571.87    112.10 o 
   9  11   3     2303.56     2681.83    173.87 o 
  10  11   3       36.75       64.75     61.47 o 
  11  11   3     1056.32     1500.77    123.12 o 
  12  11   3       79.62       99.53     74.03 o 
  13  11   3     1115.75     1202.03    125.18 o 
  14  11   3      249.01      337.11     95.74 o 
  15  11   3      141.01      183.50    111.31 o 
  16  11   3      630.67      577.43    333.77 o 
 -16  12   3      500.76      618.47    112.02 o 
 -15  12   3       21.23        1.79     75.88 o 
 -14  12   3     1426.61     1425.89    146.04 o 
 -13  12   3      275.23      335.10     84.36 o 
 -12  12   3      671.69      738.82     88.46 o 
 -11  12   3      877.75     1008.05     93.56 o 
 -10  12   3      258.50      242.22     62.38 o 
  -9  12   3     2225.05     2581.39    133.03 o 
  -8  12   3      199.79      163.45     58.14 o 
  -7  12   3     3683.76     3793.66    150.16 o 
  -6  12   3      492.94      428.29     56.52 o 
  -5  12   3     1200.26     1343.12     89.33 o 
  -4  12   3     1892.51     1930.45    122.50 o 
  -3  12   3     2375.05     2426.13    122.78 o 
  -2  12   3     3288.82     3659.98    163.18 o 
  -1  12   3      107.51       76.15     48.11 o 
   0  12   3     4574.81     4700.76    180.45 o 
   1  12   3       45.83      157.28     65.42 o 
   2  12   3      430.11      558.19     87.92 o 
   3  12   3     5718.06     5786.60    187.29 o 
   4  12   3      232.65      238.30     53.97 o 
   5  12   3     1900.05     1971.56    132.05 o 
   6  12   3      491.36      405.24     65.20 o 
   7  12   3     1426.72     1556.94    137.25 o 
   8  12   3      524.57      389.41     74.57 o 
   9  12   3       99.43      103.64     62.07 o 
  10  12   3     1644.54     1588.18    122.77 o 
  11  12   3       63.79       59.54     66.83 o 
  12  12   3      997.57     1155.78    127.33 o 
  13  12   3      140.92      315.51     94.69 o 
  14  12   3      395.20      289.02    124.17 o 
  15  12   3      498.18      570.54    134.52 o 
 -15  13   3      426.28      359.32     97.87 o 
 -14  13   3       17.01      -30.31     77.31 o 
 -13  13   3      756.07      565.14    168.72 o 
 -12  13   3      201.87      319.89     82.19 o 
 -11  13   3      258.87      170.41     65.03 o 
 -10  13   3      639.67      626.20     79.66 o 
  -9  13   3       11.65       59.11     57.78 o 
  -8  13   3     1004.83      845.31     82.44 o 
  -7  13   3      319.01      249.17     62.11 o 
  -6  13   3     1052.99     1099.54     87.75 o 
  -5  13   3      867.43      951.38     95.12 o 
  -4  13   3     1108.68     1249.40    105.58 o 
  -3  13   3     2616.22     2728.08    234.63 o 
  -2  13   3       35.17       33.41     49.98 o 
  -1  13   3     2104.56     2114.15    228.18 o 
   0  13   3      609.60      804.24    102.70 o 
   1  13   3     1897.72     1952.55    146.22 o 
   2  13   3      632.49      750.97     98.84 o 
   3  13   3      631.16      606.38     95.17 o 
   4  13   3     3545.45     3418.04    158.06 o 
   5  13   3       57.94       51.33     53.18 o 
   6  13   3     1525.86     1691.06    146.96 o 
   7  13   3      274.39      265.03     70.90 o 
   8  13   3      631.60      673.67     88.06 o 
   9  13   3      865.84      955.10    112.59 o 
  10  13   3       94.12      150.00     73.88 o 
  11  13   3      572.88      566.59     92.06 o 
  12  13   3        1.37      -60.69     81.61 o 
  13  13   3      341.44      488.70    156.85 o 
  14  13   3      116.62       32.90     89.87 o 
 -14  14   3      362.72      496.01    121.50 o 
 -13  14   3        3.02       59.75     79.39 o 
 -12  14   3      364.34      273.60     86.87 o 
 -11  14   3      532.05      500.65     89.88 o 
 -10  14   3      234.31      313.91     82.34 o 
  -9  14   3      489.25      462.81    115.80 o 
  -8  14   3       42.11      -10.08     56.71 o 
  -7  14   3      815.22     1061.62    105.13 o 
  -6  14   3      216.73      240.94     74.20 o 
  -5  14   3      198.84       68.61     72.31 o 
  -4  14   3     1247.72     1127.78    105.92 o 
  -3  14   3      189.96      260.22     72.29 o 
  -2  14   3     1228.03     1177.46    145.29 o 
  -1  14   3      465.73      334.23     84.17 o 
   0  14   3     1855.70     2138.78    161.86 o 
   1  14   3      120.65      194.23     77.08 o 
   2  14   3      563.44      458.09     94.26 o 
   3  14   3      800.56      621.12    102.72 o 
   4  14   3        0.39      -59.28     59.28 o 
   5  14   3      717.39      660.68    107.54 o 
   6  14   3      108.38       65.56     84.98 o 
   7  14   3      618.91      720.71     94.02 o 
   8  14   3      410.64      572.64     89.98 o 
   9  14   3      219.21      258.06     82.61 o 
  10  14   3      208.83      245.75     84.74 o 
  11  14   3        0.18      -13.94     73.87 o 
  12  14   3      400.58      322.51    105.66 o 
 -12  15   3      105.43        2.47     83.95 o 
 -11  15   3      136.81      199.06     86.96 o 
 -10  15   3      312.73      301.57     82.31 o 
  -9  15   3       22.34      -73.41     73.41 o 
  -8  15   3      542.37      621.34    108.97 o 
  -7  15   3       75.04       87.54     82.58 o 
  -6  15   3      304.75      114.41     98.04 o 
  -5  15   3      175.11      182.88     85.30 o 
  -4  15   3       19.07       14.65     88.76 o 
  -3  15   3     1016.11     1016.20    136.61 o 
  -2  15   3        5.62      -46.63     80.34 o 
  -1  15   3      746.47      946.37    134.50 o 
   0  15   3      164.82       16.86     73.57 o 
   1  15   3      409.76      484.24    102.95 o 
   2  15   3      106.60       36.89     75.03 o 
   3  15   3        1.61      -19.49     74.88 o 
   4  15   3      576.59      479.96     94.46 o 
   5  15   3       55.64       -2.63     80.78 o 
   6  15   3      239.96      207.87     91.81 o 
   7  15   3      138.40      231.99     96.22 o 
   8  15   3      130.36      116.86     85.12 o 
   9  15   3      331.81      277.83     86.14 o 
  10  15   3        1.01      126.40     84.95 o 
  11  15   3      492.60      537.51    115.09 o 
 -10  16   3        0.72      126.76    102.36 o 
  -9  16   3       61.31      -14.52     93.14 o 
  -8  16   3       49.19       77.50     93.90 o 
  -7  16   3      129.14      259.38     99.16 o 
  -6  16   3       43.06      198.45     91.09 o 
  -5  16   3      203.17      164.72    107.40 o 
  -4  16   3       73.83      109.94     95.67 o 
  -3  16   3      131.63        9.49    133.48 o 
  -2  16   3      542.36      300.61    144.59 o 
  -1  16   3       75.41       74.34     93.61 o 
   0  16   3      376.75      301.66    175.33 o 
   1  16   3      219.55      231.01     94.68 o 
   2  16   3      180.80      193.16     95.54 o 
   3  16   3      109.71       59.08    102.05 o 
   4  16   3        8.05       44.96     87.63 o 
   5  16   3      466.82      671.02    123.53 o 
   6  16   3       19.03       68.66     91.07 o 
   7  16   3      133.16      229.38    104.85 o 
   8  16   3      170.16      328.06    113.50 o 
   9  16   3       13.14       67.10    102.02 o 
  -8  17   3       38.47       11.51     98.13 o 
  -7  17   3        9.63       73.66     98.85 o 
  -6  17   3      126.26      204.60    114.48 o 
  -5  17   3       49.63       97.93    108.79 o 
  -4  17   3       52.71       96.60    134.02 o 
  -3  17   3       90.23       47.49    167.36 o 
  -2  17   3       17.21      -40.98    118.06 o 
  -1  17   3      115.76       52.41    116.84 o 
   0  17   3       53.77       41.80     98.67 o 
   1  17   3       96.97       41.66     92.39 o 
   2  17   3       66.09      -58.72     87.51 o 
   3  17   3       98.24      125.64    108.60 o 
   4  17   3       70.84       35.95     96.99 o 
   5  17   3        0.47       43.77     97.87 o 
   6  17   3       86.71      -24.55    100.39 o 
   7  17   3       36.55       77.26    108.09 o 
  -4  18   3        0.25       10.95    139.60 o 
  -3  18   3        6.52      126.15    139.93 o 
  -2  18   3       46.84       62.05    135.89 o 
  -1  18   3       53.07      126.86    152.12 o 
   0  18   3        3.70       -5.16    133.75 o 
   1  18   3        0.28       35.39    108.36 o 
   2  18   3       23.04      -43.97    106.82 o 
   3  18   3       58.95      -33.97    112.18 o 
 -21   0   4     1054.68     1237.43    222.33 o 
 -20   0   4      173.56       98.09    134.44 o 
 -19   0   4      511.19      464.85     94.51 o 
 -18   0   4       11.14      -53.63     53.63 o 
 -17   0   4     2716.24     2564.43    130.04 o 
 -16   0   4      431.30      419.92     67.16 o 
 -15   0   4     5935.90     5761.66    178.60 o 
 -14   0   4     3205.54     3291.91    178.66 o 
 -13   0   4      311.81      229.27     46.56 o 
 -12   0   4    16057.06    16032.71    321.83 o 
 -11   0   4        3.59       23.00     29.91 o 
 -10   0   4    25487.64    27609.42    496.98 o 
  -9   0   4    13977.01    16093.77    306.56 o 
  -8   0   4    34491.22    34208.72    638.11 o 
  -7   0   4     4446.48     4845.46    121.82 o 
  -6   0   4    19617.59    18247.90    386.55 o 
  -5   0   4    32669.23    34322.29    625.70 o 
  -4   0   4    60524.88    57536.77   1253.59 o 
  -3   0   4    42283.62    39206.64    860.87 o 
  -2   0   4     1138.20      947.92     39.39 o 
  -1   0   4     2308.26     2145.63     59.91 o 
   0   0   4    42361.15    41368.75   1041.29 o 
   1   0   4    12021.51    11666.34    398.41 o 
   2   0   4      142.98      140.50     72.93 o 
   3   0   4    15454.66    16605.85    560.78 o 
   4   0   4    21512.32    22401.47    599.62 o 
   5   0   4    13020.87    12973.78    373.62 o 
   6   0   4       47.10        4.18     32.37 o 
   7   0   4    15092.17    15557.91    387.20 o 
   8   0   4     2318.46     2366.66     89.56 o 
   9   0   4    21110.81    21301.32    422.18 o 
  10   0   4     1103.41     1197.72     72.62 o 
  11   0   4     3495.47     3536.74    125.27 o 
  12   0   4     4135.36     4586.36    186.64 o 
  13   0   4       88.41       45.15     69.42 o 
  14   0   4     4048.06     4385.84    439.42 o 
  15   0   4      342.37      319.19     97.59 o 
  16   0   4     3877.86     4557.16    273.49 o 
  17   0   4      866.32      622.03    224.64 o 
 -21   1   4      611.25      903.55    162.61 o 
 -20   1   4      676.32      620.38     78.97 o 
 -19   1   4      128.00      119.69     54.64 o 
 -18   1   4     1311.47     1528.83     95.12 o 
 -17   1   4        7.19        3.97     40.39 o 
 -16   1   4     2566.74     2627.14     96.73 o 
 -15   1   4      463.34      472.87     46.49 o 
 -14   1   4     2328.05     2443.76     79.29 o 
 -13   1   4     4971.59     5278.85    112.84 o 
 -12   1   4        1.23        8.50     23.18 o 
 -11   1   4     7348.40     7771.98    127.63 o 
 -10   1   4     3286.23     3244.21     73.57 o 
  -9   1   4    11592.52    11608.70    165.21 o 
  -8   1   4    19446.78    19510.10    243.56 o 
  -7   1   4    24769.68    24933.18    320.47 o 
  -6   1   4    43150.90    41467.01    511.76 o 
  -5   1   4     4326.82     4469.85     80.11 o 
  -4   1   4    23400.54    23109.38    369.84 o 
  -3   1   4       16.61        0.30     12.42 o 
  -2   1   4     1413.36     1572.92     52.16 o 
  -1   1   4     6711.98     7164.18    157.86 o 
   0   1   4     2703.01     2494.88     62.96 o 
   1   1   4    80782.86    82193.91   1584.45 o 
   2   1   4       83.21       49.83     29.20 o 
   3   1   4    19127.37    19329.08    337.50 o 
   4   1   4      517.68      557.08     45.29 o 
   5   1   4    12353.58    11240.69    235.64 o 
   6   1   4     8604.93     8117.54    169.53 o 
   7   1   4     1764.65     1507.41     65.78 o 
   8   1   4    21469.30    21325.29    295.34 o 
   9   1   4       12.19       16.52     21.75 o 
  10   1   4     4606.04     4814.01    102.92 o 
  11   1   4     2706.99     2794.21     87.99 o 
  12   1   4     5622.87     5711.81    162.92 o 
  13   1   4     3961.30     4408.10    232.99 o 
  14   1   4       14.26       11.25     45.06 o 
  15   1   4     2570.92     2858.69    147.72 o 
  16   1   4       91.82      134.89     84.14 o 
  17   1   4     1430.21     1391.54    262.82 o 
  18   1   4      987.26     1041.73    167.63 o 
 -21   2   4      431.87      383.03     76.27 o 
 -20   2   4      159.55      143.12     62.33 o 
 -19   2   4      806.17      880.33     84.97 o 
 -18   2   4       52.00       27.22     50.59 o 
 -17   2   4     1171.75     1344.10     84.84 o 
 -16   2   4      130.39      137.28     45.05 o 
 -15   2   4     3184.52     3178.74    101.26 o 
 -14   2   4     4117.71     4234.12    106.54 o 
 -13   2   4       29.16      -19.16     26.32 o 
 -12   2   4     3098.08     3064.16     76.09 o 
 -11   2   4       26.82       17.74     19.40 o 
 -10   2   4    11650.83    11228.79    157.26 o 
  -9   2   4     8195.93     8396.47    122.65 o 
  -8   2   4     8088.97     8109.87    117.03 o 
  -7   2   4    23551.71    23531.61    294.86 o 
  -6   2   4     1784.74     1890.18     52.64 o 
  -5   2   4    31937.06    30913.09    371.45 o 
  -4   2   4     3475.18     3239.62     78.49 o 
  -3   2   4    17474.22    17407.46    306.10 o 
  -2   2   4    44929.15    43985.22    969.80 o 
  -1   2   4    11685.59    13944.26    378.85 o 
   0   2   4    36637.59    37785.75   1118.34 o 
   1   2   4       72.52       31.90     18.87 o 
   2   2   4    22536.83    22553.98    388.26 o 
   3   2   4     6370.69     6680.05    134.35 o 
   4   2   4    12971.79    12633.14    205.39 o 
   5   2   4    17634.94    17757.72    322.61 o 
   6   2   4    16452.02    16238.02    301.24 o 
   7   2   4    25947.78    26549.34    354.62 o 
   8   2   4      931.16     1005.12     44.10 o 
   9   2   4     9241.68     9183.64    140.88 o 
  10   2   4      337.53      337.68     36.96 o 
  11   2   4     6641.76     6742.87    185.39 o 
  12   2   4     4086.72     4243.57    199.53 o 
  13   2   4      176.72       97.47     39.56 o 
  14   2   4     2396.86     2533.36    100.16 o 
  15   2   4        5.08       27.42     48.07 o 
  16   2   4     2495.33     2308.19    230.79 o 
  17   2   4      387.72      470.72    121.71 o 
  18   2   4      801.89      595.29    146.57 o 
  19   2   4      771.63      728.05    473.23 o 
 -21   3   4      175.18      217.74     79.95 o 
 -20   3   4      435.49      363.73     74.35 o 
 -19   3   4        7.18       32.34     55.63 o 
 -18   3   4     1364.42     1383.67    103.72 o 
 -17   3   4      108.26       91.28     52.59 o 
 -16   3   4     1957.89     2007.15     95.44 o 
 -15   3   4     3877.90     3969.90    126.93 o 
 -14   3   4      418.41      376.88     48.41 o 
 -13   3   4     3691.91     3824.70    106.70 o 
 -12   3   4        1.03      -23.46     23.46 o 
 -11   3   4    13793.32    13662.30    206.10 o 
 -10   3   4      625.89      667.20     40.62 o 
  -9   3   4    13482.38    12997.27    182.42 o 
  -8   3   4     6276.02     6433.62    102.91 o 
  -7   3   4     6414.98     6131.55    106.76 o 
  -6   3   4    36305.13    36365.50    522.06 o 
  -5   3   4      194.14      146.97     17.78 o 
  -4   3   4    17001.76    15867.02    229.00 o 
  -3   3   4     1903.81     2044.91     67.37 o 
  -2   3   4    93676.58    92811.14   2005.39 o 
  -1   3   4     3353.08     3627.08    244.03 o 
   0   3   4      231.21      223.62     31.42 o 
   1   3   4     2918.75     2600.37     82.84 o 
   2   3   4     5793.88     6288.85    144.07 o 
   3   3   4     7835.19     7476.91    152.36 o 
   4   3   4    16538.49    15966.14    293.26 o 
   5   3   4     2223.91     2144.16     60.14 o 
   6   3   4    31840.51    33718.09    485.90 o 
   7   3   4     2624.01     2720.21     72.48 o 
   8   3   4    13218.24    13748.30    212.57 o 
   9   3   4      686.08      721.27     42.95 o 
  10   3   4     8664.11     8730.32    163.36 o 
  11   3   4     2679.56     2860.69     92.31 o 
  12   3   4      740.20      780.05     97.28 o 
  13   3   4     2576.89     2891.75    123.49 o 
  14   3   4      464.84      400.81     64.78 o 
  15   3   4     3740.61     3998.70    146.77 o 
  16   3   4      210.74      344.07     91.74 o 
  17   3   4      764.93      904.70    151.72 o 
  18   3   4      440.52      482.58    156.16 o 
  19   3   4      294.13      317.06    143.09 o 
 -20   4   4      147.95      201.07     70.40 o 
 -19   4   4     1203.20     1064.11     91.89 o 
 -18   4   4       15.16       17.66     54.22 o 
 -17   4   4     1498.02     1548.91    103.10 o 
 -16   4   4       10.22       -3.12     45.12 o 
 -15   4   4     2279.53     2409.28    102.87 o 
 -14   4   4     1876.59     1744.07    100.70 o 
 -13   4   4       49.70       37.89     31.79 o 
 -12   4   4     3031.25     3148.02    102.03 o 
 -11   4   4      355.31      302.39     33.24 o 
 -10   4   4     1999.85     2095.01     83.98 o 
  -9   4   4       14.06       50.12     22.45 o 
  -8   4   4     4833.05     4834.58     98.94 o 
  -7   4   4    21403.89    22171.05    321.79 o 
  -6   4   4        3.89       -3.33     15.56 o 
  -5   4   4    18785.16    17445.82    255.38 o 
  -4   4   4     5004.19     4473.50     88.92 o 
  -3   4   4    32817.09    33062.65    497.40 o 
  -2   4   4     5472.87     6074.37    126.55 o 
  -1   4   4    43487.43    43759.44    968.13 o 
   0   4   4    15508.80    14261.93    307.63 o 
   1   4   4      182.70      226.47     29.28 o 
   2   4   4    17163.84    17367.77    314.64 o 
   3   4   4     6442.99     5870.55    130.20 o 
   4   4   4    21677.13    22822.06    380.22 o 
   5   4   4     6172.66     6693.04    158.94 o 
   6   4   4     6029.70     6050.90    122.89 o 
   7   4   4    11590.61    11494.84    205.72 o 
   8   4   4       20.31       17.03     26.98 o 
   9   4   4     3363.69     3468.81    107.52 o 
  10   4   4       12.07      -11.31     33.62 o 
  11   4   4     2951.34     2999.04    119.11 o 
  12   4   4     1316.45     1164.53     88.62 o 
  13   4   4      184.49      181.40     72.61 o 
  14   4   4      414.42      418.97     71.13 o 
  15   4   4       48.62       -2.34     63.36 o 
  16   4   4      982.45     1038.34    135.70 o 
  17   4   4      341.94      313.52    101.80 o 
  18   4   4      252.93      433.94    137.77 o 
  19   4   4      697.76      918.49    179.53 o 
 -20   5   4      376.78      329.75     82.39 o 
 -19   5   4       62.29      144.17     68.19 o 
 -18   5   4     1054.64      901.34    122.80 o 
 -17   5   4        0.37       47.91     53.82 o 
 -16   5   4     1673.36     1822.78    109.75 o 
 -15   5   4      508.83      627.50     63.87 o 
 -14   5   4      244.51      249.29     47.87 o 
 -13   5   4     2773.64     2850.10    100.14 o 
 -12   5   4      411.46      370.40     42.98 o 
 -11   5   4     2500.41     2450.11     85.89 o 
 -10   5   4      226.33      194.35     34.09 o 
  -9   5   4     8029.97     8011.27    154.46 o 
  -8   5   4     2711.86     2670.76     78.14 o 
  -7   5   4      382.11      179.97     37.36 o 
  -6   5   4     1429.61     1379.87     52.89 o 
  -5   5   4     2321.93     2510.99     82.68 o 
  -4   5   4    22631.99    23072.02    328.06 o 
  -3   5   4       83.90       74.81     18.50 o 
  -2   5   4    11557.20    11731.46    196.46 o 
  -1   5   4      135.12      144.92     26.65 o 
   0   5   4     9633.33    10228.76    214.70 o 
   1   5   4     6630.76     6780.52    144.05 o 
   2   5   4      436.35      435.72     33.50 o 
   3   5   4    10911.85    10664.37    198.05 o 
   4   5   4     5063.46     4620.62     99.92 o 
   5   5   4     5893.79     6116.97    124.03 o 
   6   5   4     4405.14     4483.31    103.23 o 
   7   5   4       32.97       19.25     23.47 o 
   8   5   4     4935.71     5291.96    131.17 o 
   9   5   4      146.01      121.71     35.02 o 
  10   5   4     3347.61     3404.77    125.29 o 
  11   5   4     1289.59     1332.21     85.36 o 
  12   5   4       25.99       51.34     49.18 o 
  13   5   4     1125.23     1102.04     95.12 o 
  14   5   4      248.54      162.74     73.88 o 
  15   5   4     1219.00     1223.76    117.69 o 
  16   5   4      216.04      257.39     83.75 o 
  17   5   4      758.12      787.13    118.04 o 
  18   5   4      235.18      259.51    114.50 o 
  19   5   4      115.46      176.64    137.18 o 
 -20   6   4       29.16       -9.54     73.04 o 
 -19   6   4      233.03      124.74     71.20 o 
 -18   6   4        0.08       71.78     62.45 o 
 -17   6   4      550.76      628.20    143.28 o 
 -16   6   4      111.28      105.57     51.48 o 
 -15   6   4      186.31      163.74     48.27 o 
 -14   6   4      676.71      652.67     63.32 o 
 -13   6   4      346.65      295.49     47.26 o 
 -12   6   4     2296.04     2386.71    113.11 o 
 -11   6   4       14.18      -20.76     27.86 o 
 -10   6   4     1333.84     1274.72     63.04 o 
  -9   6   4     1291.39     1202.03     58.51 o 
  -8   6   4     4167.95     4385.61    108.39 o 
  -7   6   4     5786.49     5691.25    119.34 o 
  -6   6   4     1631.47     1869.59     64.96 o 
  -5   6   4     4268.14     4238.74    106.03 o 
  -4   6   4       16.70      -11.95     16.77 o 
  -3   6   4      679.39      827.08     39.69 o 
  -2   6   4      376.16      491.98     56.97 o 
  -1   6   4     2170.23     2200.00     66.57 o 
   0   6   4     8171.04     8046.11    166.69 o 
   1   6   4     1546.86     1619.68     84.00 o 
   2   6   4    10432.68    10569.98    199.38 o 
   3   6   4      845.88      809.61     56.84 o 
   4   6   4     6306.96     6151.11    134.06 o 
   5   6   4     1509.36     1548.86     67.30 o 
   6   6   4       48.41       25.38     25.61 o 
   7   6   4     3401.33     3121.09    109.35 o 
   8   6   4      488.66      496.88     48.39 o 
   9   6   4     3711.03     3833.57    136.22 o 
  10   6   4     1225.72     1182.33     80.81 o 
  11   6   4     2489.53     2517.15    116.87 o 
  12   6   4     1634.81     1376.32    103.22 o 
  13   6   4      795.88      704.01    180.15 o 
  14   6   4      810.01      897.45    105.83 o 
  15   6   4       12.54       10.10     64.92 o 
  16   6   4      370.87      296.02     91.62 o 
  17   6   4       84.97      116.95     83.37 o 
  18   6   4      168.80       18.78     87.16 o 
 -19   7   4      153.21       91.30     78.70 o 
 -18   7   4       95.16       53.63     71.90 o 
 -17   7   4        0.11      -55.98     55.98 o 
 -16   7   4      562.59      464.70     66.70 o 
 -15   7   4        0.82      -44.69     44.69 o 
 -14   7   4        9.90        0.45     40.16 o 
 -13   7   4       68.16       50.98     43.19 o 
 -12   7   4      758.87      657.57     60.33 o 
 -11   7   4      520.26      405.68     49.75 o 
 -10   7   4      534.18      389.08     52.68 o 
  -9   7   4        8.68       16.93     28.67 o 
  -8   7   4     1544.01     1575.88     72.87 o 
  -7   7   4       63.38       44.68     26.00 o 
  -6   7   4     2845.13     2653.85     80.82 o 
  -5   7   4      391.69      493.41     42.26 o 
  -4   7   4     3820.02     3759.98     88.73 o 
  -3   7   4     6071.62     6058.63    123.93 o 
  -2   7   4      860.54     1009.45     80.17 o 
  -1   7   4     5421.53     4702.63    108.19 o 
   0   7   4    10660.90    11761.34    215.48 o 
   1   7   4    11003.91    11475.03    227.36 o 
   2   7   4     1363.68     1591.61     73.82 o 
   3   7   4     4358.80     4044.42    165.52 o 
   4   7   4      304.64      320.20     41.48 o 
   5   7   4     1706.13     1815.83     78.08 o 
   6   7   4      136.11      104.16     31.55 o 
   7   7   4        8.24      -24.65     28.34 o 
   8   7   4     1263.56     1184.69    109.42 o 
   9   7   4       28.42       53.97     42.98 o 
  10   7   4     1913.77     1985.89    106.66 o 
  11   7   4      243.30      181.34     52.60 o 
  12   7   4      486.40      442.10     71.14 o 
  13   7   4      291.22      300.45     79.00 o 
  14   7   4       89.54      130.97     79.69 o 
  15   7   4       65.33       45.76     72.70 o 
  16   7   4      105.48        8.73     76.67 o 
  17   7   4      124.59       26.72     95.29 o 
  18   7   4       85.17       63.49     95.65 o 
 -19   8   4       95.08      184.35     87.30 o 
 -18   8   4        0.75      -31.63     70.09 o 
 -17   8   4       61.43      150.89     69.08 o 
 -16   8   4       36.80       79.75     59.47 o 
 -15   8   4       30.81       21.49     50.85 o 
 -14   8   4     1098.96     1163.70     89.03 o 
 -13   8   4      638.28      661.47     68.85 o 
 -12   8   4       83.47      111.39     44.99 o 
 -11   8   4      309.38      260.03     58.98 o 
 -10   8   4     1606.05     1512.42     80.93 o 
  -9   8   4      497.89      507.45     47.99 o 
  -8   8   4      384.95      325.24     51.97 o 
  -7   8   4      589.25      646.04     47.83 o 
  -6   8   4        1.83       14.90     26.86 o 
  -5   8   4       77.42       82.67     27.88 o 
  -4   8   4        0.32        6.36     26.36 o 
  -3   8   4     1490.80     1311.09     61.25 o 
  -2   8   4     2560.59     2551.93     82.98 o 
  -1   8   4     1691.64     1867.07     85.93 o 
   0   8   4     1408.38     1511.50     68.30 o 
   1   8   4      210.42      277.47     33.81 o 
   2   8   4     3337.08     3742.16    146.97 o 
   3   8   4        5.70      -31.08     31.08 o 
   4   8   4      190.57      155.93     40.64 o 
   5   8   4      605.51      621.36     58.95 o 
   6   8   4      448.02      435.32     59.72 o 
   7   8   4        3.98      -32.33     32.33 o 
   8   8   4      449.63      427.04     63.99 o 
   9   8   4      532.94      424.88     58.97 o 
  10   8   4       95.93       41.23     45.69 o 
  11   8   4      456.35      285.69     60.59 o 
  12   8   4      963.80      866.40    115.37 o 
  13   8   4        0.17        2.08     58.93 o 
  14   8   4      326.78      231.29     80.44 o 
  15   8   4        6.70      -11.59     70.92 o 
  16   8   4       46.24       -7.83     81.71 o 
  17   8   4      144.85      348.28    103.00 o 
 -18   9   4        0.73       36.92     80.66 o 
 -17   9   4       22.63        2.45     71.56 o 
 -16   9   4       16.24       18.33     64.31 o 
 -15   9   4        0.36       26.15     55.41 o 
 -14   9   4      113.17      121.53     54.60 o 
 -13   9   4       89.97       95.58     51.00 o 
 -12   9   4       25.84        0.38     44.14 o 
 -11   9   4     1407.59     1407.43     93.75 o 
 -10   9   4      108.18       88.09     40.51 o 
  -9   9   4      619.51      642.06     61.28 o 
  -8   9   4      175.67      203.11     39.12 o 
  -7   9   4      617.12      656.85     54.16 o 
  -6   9   4       88.85      101.22     33.82 o 
  -5   9   4      238.49      239.15     58.56 o 
  -4   9   4      232.41      231.24     39.37 o 
  -3   9   4      220.28      146.64     34.85 o 
  -2   9   4       55.45       23.85     26.21 o 
  -1   9   4     3079.69     3033.14     93.50 o 
   0   9   4      986.45     1176.74     60.60 o 
   1   9   4      481.76      392.77     45.36 o 
   2   9   4      160.95      248.30     41.89 o 
   3   9   4      490.85      542.94     61.00 o 
   4   9   4        4.61       83.52     43.84 o 
   5   9   4       58.61       72.37     45.19 o 
   6   9   4      836.40      879.61     69.16 o 
   7   9   4        0.07       24.45     44.06 o 
   8   9   4      148.74       82.25     60.26 o 
   9   9   4       46.03       65.79     51.82 o 
  10   9   4      438.42      273.17     70.51 o 
  11   9   4       61.27       61.45     56.64 o 
  12   9   4       34.13       -5.15     56.29 o 
  13   9   4       13.40       27.70     65.06 o 
  14   9   4       43.09      -69.38     70.45 o 
  15   9   4       67.68       24.55     85.03 o 
  16   9   4        2.21      138.34    101.66 o 
  17   9   4        5.19      -25.03     98.70 o 
 -18  10   4       48.97      233.16     92.31 o 
 -17  10   4        0.55       15.11     75.39 o 
 -16  10   4       27.14       31.27     71.73 o 
 -15  10   4        0.43      -56.66     62.43 o 
 -14  10   4       22.75       22.13     60.69 o 
 -13  10   4       12.08        9.61     51.92 o 
 -12  10   4      112.74      100.85     54.56 o 
 -11  10   4       37.71       26.25     53.00 o 
 -10  10   4       41.81      -33.29     42.98 o 
  -9  10   4       61.13       57.54     41.91 o 
  -8  10   4      647.92      815.40     66.30 o 
  -7  10   4      241.73      169.29     40.71 o 
  -6  10   4       20.95       -6.21     37.29 o 
  -5  10   4       31.34        9.52     35.82 o 
  -4  10   4      586.80      538.59     68.28 o 
  -3  10   4      475.78      547.86     51.04 o 
  -2  10   4     2343.66     2393.49    110.61 o 
  -1  10   4       63.91       59.94     38.17 o 
   0  10   4       95.95      189.90     40.41 o 
   1  10   4      795.38      767.29     66.81 o 
   2  10   4      284.17      298.59     70.95 o 
   3  10   4      589.27      396.96     66.00 o 
   4  10   4        7.19        6.39     42.85 o 
   5  10   4      323.18      465.66     65.98 o 
   6  10   4      356.52      263.52     56.92 o 
   7  10   4        1.95        2.33     46.76 o 
   8  10   4       31.70        5.97     51.95 o 
   9  10   4       48.97      -34.23     45.38 o 
  10  10   4       72.87       24.43     55.01 o 
  11  10   4       36.55       62.99     63.35 o 
  12  10   4       18.83       24.29     67.53 o 
  13  10   4       12.76       41.22     69.50 o 
  14  10   4        5.15        6.11     83.99 o 
  15  10   4        4.07      108.87     92.86 o 
  16  10   4       12.71       69.25    103.38 o 
 -17  11   4       33.14       -4.15     81.50 o 
 -16  11   4       71.35      -17.15     75.41 o 
 -15  11   4        5.24       40.84     73.75 o 
 -14  11   4      258.00      205.60     76.51 o 
 -13  11   4       69.00      132.75     64.33 o 
 -12  11   4        2.53       14.99     55.44 o 
 -11  11   4        6.37       29.85     51.96 o 
 -10  11   4       10.85       14.96     47.42 o 
  -9  11   4        7.86      -10.34     44.82 o 
  -8  11   4      192.30      178.20     52.79 o 
  -7  11   4       58.28       31.06     40.68 o 
  -6  11   4     1282.54     1279.20     74.59 o 
  -5  11   4      639.14      506.29     66.93 o 
  -4  11   4      378.85      321.10     45.60 o 
  -3  11   4      506.21      503.15     65.34 o 
  -2  11   4      502.85      419.88     90.89 o 
  -1  11   4      107.42      117.82     45.41 o 
   0  11   4       83.10       19.94     46.62 o 
   1  11   4      952.85      872.00     85.23 o 
   2  11   4        3.05      -43.02     48.40 o 
   3  11   4      974.22      870.45     87.86 o 
   4  11   4      290.03      259.32     55.72 o 
   5  11   4        5.09       98.46     51.13 o 
   6  11   4      167.77      148.65     50.69 o 
   7  11   4       92.71        1.81     48.56 o 
   8  11   4        0.65        9.86     50.49 o 
   9  11   4      710.42      729.99     84.75 o 
  10  11   4      474.65      455.05     93.17 o 
  11  11   4        0.06      -58.49     58.49 o 
  12  11   4        4.94       33.73     71.84 o 
  13  11   4        3.25      -16.20     75.51 o 
  14  11   4        0.18      -47.40     89.52 o 
  15  11   4       17.21      -54.06     97.29 o 
 -16  12   4        0.70        3.11     80.38 o 
 -15  12   4        2.46      -14.46     73.33 o 
 -14  12   4      373.74      338.14     89.36 o 
 -13  12   4       12.07        7.38     66.12 o 
 -12  12   4      168.75       38.06     61.87 o 
 -11  12   4       19.19       35.30     53.23 o 
 -10  12   4      129.28      123.63     59.07 o 
  -9  12   4        9.03        8.09     48.33 o 
  -8  12   4       67.65       57.65     46.61 o 
  -7  12   4      396.59      280.12     64.89 o 
  -6  12   4       75.77       31.73     41.60 o 
  -5  12   4      462.73      444.83     56.88 o 
  -4  12   4       79.60      -41.03     41.03 o 
  -3  12   4      786.18      777.20     78.28 o 
  -2  12   4       87.71       42.91     53.91 o 
  -1  12   4      754.49      681.92     78.85 o 
   0  12   4       87.87      141.83     66.20 o 
   1  12   4        5.51       -7.04     60.66 o 
   2  12   4     3332.24     3312.92    284.72 o 
   3  12   4        2.44       40.28     46.40 o 
   4  12   4       28.25       51.95     48.16 o 
   5  12   4        8.59       20.71     47.91 o 
   6  12   4      228.69      288.65     59.95 o 
   7  12   4       81.86       53.67     61.89 o 
   8  12   4       10.62      -54.04     54.04 o 
   9  12   4      779.92     1007.12     99.92 o 
  10  12   4       57.65      -12.08     60.24 o 
  11  12   4        5.81      -39.54     69.58 o 
  12  12   4      126.01      144.85     83.43 o 
  13  12   4       79.90       74.46     88.02 o 
  14  12   4       67.13      127.26    104.87 o 
 -15  13   4       41.15      -17.77     78.58 o 
 -14  13   4       10.81       76.41     80.72 o 
 -13  13   4      466.76      570.78     95.09 o 
 -12  13   4        0.31      -58.03     61.89 o 
 -11  13   4      685.97      923.94    104.72 o 
 -10  13   4        2.27      -29.97     53.86 o 
  -9  13   4      353.48      326.51     67.48 o 
  -8  13   4      192.83      219.17     67.53 o 
  -7  13   4      551.18      389.26     68.32 o 
  -6  13   4      279.57      210.94     57.93 o 
  -5  13   4       16.90       84.75     56.87 o 
  -4  13   4     1164.39      988.03     98.23 o 
  -3  13   4      184.09      251.40     61.56 o 
  -2  13   4      390.69      499.58     78.19 o 
  -1  13   4      123.28       92.10     72.90 o 
   0  13   4      605.63      735.92    149.34 o 
   1  13   4      323.85      417.30     83.85 o 
   2  13   4       65.16      -45.20     69.84 o 
   3  13   4       11.35      -58.64     58.64 o 
   4  13   4        0.80       15.43     54.23 o 
   5  13   4      435.69      338.35     63.98 o 
   6  13   4      329.48      177.98     81.18 o 
   7  13   4       42.05        0.31     61.21 o 
   8  13   4      897.84      867.04     98.07 o 
   9  13   4        1.69        6.80     63.01 o 
  10  13   4      514.79      550.68     88.90 o 
  11  13   4       23.10       26.95     78.37 o 
  12  13   4      178.34      109.41     88.18 o 
  13  13   4       79.04      212.90     96.94 o 
 -14  14   4      116.98      145.97     86.08 o 
 -13  14   4       26.01       93.21     85.47 o 
 -12  14   4      245.48      258.16     82.40 o 
 -11  14   4       18.67       74.92     72.81 o 
 -10  14   4      330.38      308.77     82.82 o 
  -9  14   4       13.65       48.59     66.29 o 
  -8  14   4      256.60      239.25     76.81 o 
  -7  14   4      559.28      701.73     88.31 o 
  -6  14   4      110.50      106.62     69.07 o 
  -5  14   4      472.32      528.18    115.32 o 
  -4  14   4      393.16      404.88     80.88 o 
  -3  14   4      713.47      592.72     96.22 o 
  -2  14   4      601.69      662.13    106.71 o 
  -1  14   4      690.23      827.82    124.98 o 
   0  14   4      324.26      495.90    119.47 o 
   1  14   4        0.33      -14.58     69.27 o 
   2  14   4      770.58      836.33    112.03 o 
   3  14   4       24.99       83.19     73.31 o 
   4  14   4      459.32      368.26    107.63 o 
   5  14   4      238.87      293.90     80.67 o 
   6  14   4      465.43      561.78     92.93 o 
   7  14   4      145.66      141.73     72.15 o 
   8  14   4      100.23      217.71     76.79 o 
   9  14   4      353.55      284.36     82.59 o 
  10  14   4       34.71        0.30     75.20 o 
  11  14   4      146.89      205.63     99.20 o 
  12  14   4       53.97       91.23     89.37 o 
 -12  15   4       73.99      157.60     86.60 o 
 -11  15   4      134.16       96.79     77.64 o 
 -10  15   4       17.96       17.35     74.06 o 
  -9  15   4      329.53      325.43    120.52 o 
  -8  15   4      269.52      245.12    118.58 o 
  -7  15   4      448.54      544.44    143.29 o 
  -6  15   4      303.91      248.17     90.79 o 
  -5  15   4       25.26      134.44     81.58 o 
  -4  15   4      225.25      252.79    105.14 o 
  -3  15   4      293.99      122.77     89.55 o 
  -2  15   4      327.51      188.64    125.54 o 
  -1  15   4      524.12      453.53    193.52 o 
   0  15   4      243.84      178.19     87.41 o 
   1  15   4      505.04      379.46    128.36 o 
   2  15   4       11.68       -4.47     77.51 o 
   3  15   4      442.34      212.30    106.40 o 
   4  15   4       46.89      -66.39     66.39 o 
   5  15   4      219.69      248.29     93.67 o 
   6  15   4      176.54       -4.35     81.97 o 
   7  15   4       32.07      151.82     90.63 o 
   8  15   4      411.10      271.08     92.80 o 
   9  15   4       48.44        1.32     80.28 o 
  10  15   4      186.35      189.55     95.76 o 
  11  15   4      245.54      193.16    101.72 o 
 -10  16   4      126.28      -34.66     89.59 o 
  -9  16   4      200.60      341.28    113.46 o 
  -8  16   4      340.66      381.18    169.13 o 
  -7  16   4      383.97      480.34    119.10 o 
  -6  16   4       72.74       34.45     95.72 o 
  -5  16   4      331.84      285.35    112.56 o 
  -4  16   4        4.36       94.74    128.50 o 
  -3  16   4      265.00      161.59    126.63 o 
  -2  16   4      236.19      256.58    108.11 o 
  -1  16   4       91.64       57.08     98.38 o 
   0  16   4      826.22      767.89    121.91 o 
   1  16   4      106.18       22.06     88.52 o 
   2  16   4      287.64      276.14     98.36 o 
   3  16   4      209.77      289.59     90.74 o 
   4  16   4      606.74      593.27    118.78 o 
   5  16   4      152.90      279.17    108.33 o 
   6  16   4       60.61       14.22     90.31 o 
   7  16   4      808.40      689.60    129.67 o 
   8  16   4       22.25      178.20    104.96 o 
   9  16   4      168.25      -39.21    101.07 o 
  -8  17   4      179.14      293.85    110.65 o 
  -7  17   4       92.76      229.07    124.24 o 
  -6  17   4      550.24      460.96    165.41 o 
  -5  17   4        0.01       21.32    131.37 o 
  -4  17   4      401.24      379.06    153.85 o 
  -3  17   4       26.42     -126.54    126.54 o 
  -2  17   4      367.20      540.65    158.17 o 
  -1  17   4      548.12      649.44    139.12 o 
   0  17   4       32.07       53.77     99.10 o 
   1  17   4      507.95      619.08    121.93 o 
   2  17   4       34.48      104.71    101.47 o 
   3  17   4      346.89      499.05    124.43 o 
   4  17   4      107.98      212.64    103.43 o 
   5  17   4      331.37      439.72    118.15 o 
   6  17   4      234.15      315.17    114.80 o 
  -4  18   4        1.59       63.77    147.18 o 
  -3  18   4      336.39      462.14    167.84 o 
  -2  18   4       72.57       26.36    183.14 o 
  -1  18   4      145.42      152.72    169.94 o 
   0  18   4      350.57      255.16    128.88 o 
   1  18   4      126.47      150.44    119.37 o 
   2  18   4      166.56      127.39    117.76 o 
   3  18   4       78.81     -214.17    251.45 o 
 -21   1   5       69.93       68.15     77.02 o 
 -20   1   5       29.73       94.50     61.11 o 
 -19   1   5        3.16       24.16     49.30 o 
 -18   1   5       70.58       79.22     45.80 o 
 -17   1   5       31.77       -1.55     39.06 o 
 -16   1   5      765.61      751.06     55.49 o 
 -15   1   5      109.38       51.32     34.44 o 
 -14   1   5      899.40      965.26     57.03 o 
 -13   1   5       14.67       19.02     28.19 o 
 -12   1   5      829.88      789.20     50.74 o 
 -11   1   5        3.22        3.26     21.59 o 
 -10   1   5      471.57      396.42     30.74 o 
  -9   1   5     1292.29     1443.54     44.25 o 
  -8   1   5      318.86      350.41     28.18 o 
  -7   1   5     4361.82     4621.48     79.31 o 
  -6   1   5       61.74       31.18     14.19 o 
  -5   1   5    13472.03    14146.13    197.63 o 
  -4   1   5     2980.10     3124.68     75.96 o 
  -3   1   5      759.52      665.30     31.56 o 
  -2   1   5      270.81      108.22     28.56 o 
  -1   1   5      159.09      163.05     17.70 o 
   0   1   5      160.01      153.35     18.66 o 
   1   1   5     6505.88     5951.41    133.94 o 
   2   1   5    15615.94    15781.78    306.66 o 
   3   1   5     3029.56     2840.05     72.00 o 
   4   1   5     1035.85     1085.31     44.95 o 
   5   1   5     8752.20     9241.09    184.65 o 
   6   1   5      460.28      493.07     40.72 o 
   7   1   5     1831.48     1768.57     78.97 o 
   8   1   5      174.35      132.91     24.52 o 
   9   1   5       12.45       22.87     22.34 o 
  10   1   5      282.13      183.73     36.72 o 
  11   1   5      219.63      200.44     53.44 o 
  12   1   5      201.38      253.40     54.71 o 
  13   1   5        3.63      -15.83     52.86 o 
  14   1   5        0.85       28.04     72.66 o 
  15   1   5        4.76       35.03     61.69 o 
  16   1   5      173.86       51.91     76.61 o 
  17   1   5       75.32      -74.70     84.59 o 
  18   1   5        4.74       78.51    113.57 o 
 -21   2   5       10.90        5.66     64.96 o 
 -20   2   5      149.24      179.16     62.71 o 
 -19   2   5       16.85       27.49     51.71 o 
 -18   2   5       11.75      -47.22     47.22 o 
 -17   2   5      105.09      155.41     49.46 o 
 -16   2   5        5.86      -21.86     37.43 o 
 -15   2   5      333.67      266.14     43.53 o 
 -14   2   5       45.83       50.52     31.80 o 
 -13   2   5      232.18      213.56     36.15 o 
 -12   2   5       68.90       32.82     26.57 o 
 -11   2   5      112.90      118.97     23.96 o 
 -10   2   5      625.99      612.71     40.27 o 
  -9   2   5      357.40      371.64     25.21 o 
  -8   2   5      155.33       95.28     18.79 o 
  -7   2   5     6538.17     6300.87    103.86 o 
  -6   2   5      712.34      751.25     32.24 o 
  -5   2   5     2090.68     1997.58     49.07 o 
  -4   2   5    46654.42    47537.82    604.25 o 
  -3   2   5    61544.64    62033.81   1106.83 o 
  -2   2   5     8518.67     9078.99    231.50 o 
  -1   2   5     6341.36     7035.82    186.21 o 
   0   2   5     1326.06     1266.39     62.96 o 
   1   2   5     1035.50      859.15     60.71 o 
   2   2   5      852.31      831.47     51.15 o 
   3   2   5     3130.37     2904.96     87.41 o 
   4   2   5     5311.98     5087.22    113.71 o 
   5   2   5     1434.95     1511.98     54.90 o 
   6   2   5     3166.75     3465.55    132.39 o 
   7   2   5     6315.11     6130.84    166.45 o 
   8   2   5     6677.80     6677.36    125.68 o 
   9   2   5     2192.20     2385.17     70.60 o 
  10   2   5       29.42        6.21     25.99 o 
  11   2   5      701.10      559.73     87.34 o 
  12   2   5       50.61      -11.61     37.97 o 
  13   2   5       96.43       59.04     39.86 o 
  14   2   5       44.87       -4.84     51.77 o 
  15   2   5       87.60       67.66     57.35 o 
  16   2   5      220.24      134.90     64.68 o 
  17   2   5       32.12       89.56    107.22 o 
  18   2   5      174.68      199.35    117.61 o 
  19   2   5        0.91       87.45    126.82 o 
 -21   3   5      181.60      301.65     75.60 o 
 -20   3   5        2.10      -36.56     59.51 o 
 -19   3   5       10.99       27.87     57.54 o 
 -18   3   5      275.85      332.08     66.72 o 
 -17   3   5      187.44      164.09     52.69 o 
 -16   3   5      860.98      686.95     62.78 o 
 -15   3   5      367.72      453.22     55.79 o 
 -14   3   5     3182.23     3338.07    113.57 o 
 -13   3   5     1185.99     1213.15     63.14 o 
 -12   3   5        8.97        0.15     24.70 o 
 -11   3   5       45.56       48.00     24.53 o 
 -10   3   5      130.54      114.50     24.22 o 
  -9   3   5     1602.90     1605.32     58.42 o 
  -8   3   5      276.39      193.15     24.45 o 
  -7   3   5     5589.87     6020.20    111.83 o 
  -6   3   5     1538.59     1565.16     46.66 o 
  -5   3   5     5327.43     5969.32    100.36 o 
  -4   3   5     6234.00     6622.27    111.33 o 
  -3   3   5    20177.42    20605.08    320.31 o 
  -2   3   5     7272.99     6771.18    165.66 o 
  -1   3   5     3168.64     3179.14     94.11 o 
   0   3   5     4610.90     4369.07    121.28 o 
   1   3   5     1188.53     1055.10     53.65 o 
   2   3   5      879.86      919.46     51.25 o 
   3   3   5     1579.53     1719.81     58.43 o 
   4   3   5     1720.92     1966.32     61.12 o 
   5   3   5     7816.47     8050.80    158.12 o 
   6   3   5     2456.33     2574.10     79.12 o 
   7   3   5     4017.74     4236.69    125.92 o 
   8   3   5     4007.26     4121.34     95.35 o 
   9   3   5      693.73      803.42     46.04 o 
  10   3   5      484.13      460.83     45.53 o 
  11   3   5      188.48      174.49     41.93 o 
  12   3   5     1093.25     1012.85     95.27 o 
  13   3   5      280.09      171.64     51.11 o 
  14   3   5      465.25      411.17     73.10 o 
  15   3   5      423.68      467.93     71.42 o 
  16   3   5      239.53      169.99    100.02 o 
  17   3   5      176.67      228.76    122.85 o 
  18   3   5       47.42       72.86    151.81 o 
  19   3   5      235.89      346.67    143.22 o 
 -21   4   5        0.41       72.60     71.14 o 
 -20   4   5      164.78       70.86     66.75 o 
 -19   4   5      122.24       30.52     60.00 o 
 -18   4   5       89.54       26.71     54.76 o 
 -17   4   5      780.37      861.16     82.13 o 
 -16   4   5      324.19      288.76     52.50 o 
 -15   4   5     1966.53     1964.31    107.54 o 
 -14   4   5      303.19      189.24     41.95 o 
 -13   4   5      534.46      421.38     45.44 o 
 -12   4   5     3310.50     3313.60    100.27 o 
 -11   4   5     2087.98     2189.30     76.84 o 
 -10   4   5     2511.55     2683.09     81.26 o 
  -9   4   5      387.06      360.42     35.96 o 
  -8   4   5     3546.25     3431.50     87.70 o 
  -7   4   5      246.63      216.43     25.55 o 
  -6   4   5     5880.00     5984.79    104.82 o 
  -5   4   5     2254.85     2228.49     60.64 o 
  -4   4   5     8075.40     7509.79    132.73 o 
  -3   4   5     1650.45     1383.19     46.74 o 
  -2   4   5     1052.74     1061.32     43.50 o 
  -1   4   5    10030.02     9469.23    221.22 o 
   0   4   5      137.86      176.78     27.65 o 
   1   4   5    14627.89    14463.28    292.26 o 
   2   4   5     3152.40     3212.84     87.62 o 
   3   4   5      677.71      781.74     40.22 o 
   4   4   5    13166.57    14283.15    253.44 o 
   5   4   5     2349.04     2428.80     73.44 o 
   6   4   5     4002.18     4066.17     95.89 o 
   7   4   5      536.90      520.64     39.05 o 
   8   4   5     7720.03     7828.10    179.50 o 
   9   4   5     1284.54     1451.06     73.30 o 
  10   4   5     1725.35     1833.26    102.80 o 
  11   4   5      935.12      848.10     87.36 o 
  12   4   5        6.83      -13.31     53.00 o 
  13   4   5      370.46      411.95     86.95 o 
  14   4   5      328.29      474.09     82.01 o 
  15   4   5      883.16     1068.09    125.59 o 
  16   4   5      326.30      233.26    106.67 o 
  17   4   5       60.31      215.28    114.72 o 
  18   4   5      239.29      115.82    115.14 o 
  19   4   5        3.08      -91.71    205.46 o 
 -20   5   5       10.67      -22.17     67.24 o 
 -19   5   5      514.57      553.96    109.92 o 
 -18   5   5      233.53      211.89     65.79 o 
 -17   5   5      300.32      204.49     61.04 o 
 -16   5   5      377.83      212.32     56.76 o 
 -15   5   5       88.76       74.05     42.85 o 
 -14   5   5     1374.47     1415.93     79.04 o 
 -13   5   5      113.34      125.37     37.53 o 
 -12   5   5      361.62      283.32     41.03 o 
 -11   5   5     2052.35     2243.04    118.49 o 
 -10   5   5      271.50      229.11     35.38 o 
  -9   5   5     9541.38     8376.29    153.57 o 
  -8   5   5      406.45      568.54     39.85 o 
  -7   5   5    16469.77    17797.33    256.79 o 
  -6   5   5     5097.54     4977.62    117.01 o 
  -5   5   5     4487.54     4457.76     95.03 o 
  -4   5   5     6104.81     5796.20    117.67 o 
  -3   5   5      498.19      519.57     46.47 o 
  -2   5   5     7849.54     7303.02    143.05 o 
  -1   5   5     1635.17     1778.46     71.93 o 
   0   5   5    15580.48    16497.31    302.49 o 
   1   5   5     1148.44     1522.30     57.94 o 
   2   5   5    12014.06    12120.25    220.64 o 
   3   5   5     3526.34     4038.82     98.64 o 
   4   5   5      548.71      544.61     46.46 o 
   5   5   5      373.35      357.31     32.61 o 
   6   5   5      107.39       80.44     26.02 o 
   7   5   5     5246.37     5273.60    119.11 o 
   8   5   5      502.97      470.83     45.38 o 
   9   5   5     2424.76     2747.28    110.14 o 
  10   5   5     1048.48      932.59     90.12 o 
  11   5   5       77.01      110.01     53.06 o 
  12   5   5     2491.48     2568.84    243.23 o 
  13   5   5      102.79       35.39     59.97 o 
  14   5   5      735.62      634.54     82.99 o 
  15   5   5      933.65      893.56    107.68 o 
  16   5   5      177.04      189.74    102.69 o 
  17   5   5      551.05      629.11    178.52 o 
  18   5   5        0.28      111.81    122.13 o 
 -20   6   5      305.20      300.48     82.19 o 
 -19   6   5      294.52      273.99     75.84 o 
 -18   6   5      702.81      612.49     83.38 o 
 -17   6   5      547.41      549.69     84.52 o 
 -16   6   5      168.62      133.87     51.91 o 
 -15   6   5     1671.56     1855.99    107.27 o 
 -14   6   5      359.83      344.70     59.20 o 
 -13   6   5     3359.92     3450.61    185.11 o 
 -12   6   5     1708.22     1766.09     79.30 o 
 -11   6   5     3242.69     3294.33    134.45 o 
 -10   6   5     2433.29     2360.04     89.55 o 
  -9   6   5     1485.95     1507.24     84.99 o 
  -8   6   5    12618.10    12196.85    216.79 o 
  -7   6   5       44.34       63.73     22.93 o 
  -6   6   5     9394.60     9498.82    162.20 o 
  -5   6   5     4134.82     4494.40     93.82 o 
  -4   6   5      901.55      853.12     44.58 o 
  -3   6   5     1584.85     1327.43     69.60 o 
  -2   6   5     2459.64     2830.53     87.31 o 
  -1   6   5    33660.17    34392.10    553.35 o 
   0   6   5       97.06       99.96     25.54 o 
   1   6   5     8064.13     7788.42    167.33 o 
   2   6   5     6043.44     6484.36    138.82 o 
   3   6   5      260.38      173.44     29.90 o 
   4   6   5     4082.90     4090.12    109.68 o 
   5   6   5      488.81      494.22     41.47 o 
   6   6   5     4378.97     4411.09    118.02 o 
   7   6   5     1593.81     1624.89     73.57 o 
   8   6   5     5454.07     5142.25    149.51 o 
   9   6   5     1623.29     1706.75     92.20 o 
  10   6   5     2375.36     2454.93    126.08 o 
  11   6   5     6863.13     7066.25    248.37 o 
  12   6   5      197.66      145.04     64.26 o 
  13   6   5     1389.01     1418.32    191.20 o 
  14   6   5      667.67      666.56     96.04 o 
  15   6   5      658.11      816.55    126.83 o 
  16   6   5      418.79      436.44     98.07 o 
  17   6   5      284.04      326.68    120.32 o 
  18   6   5      700.22      498.33    133.69 o 
 -19   7   5      432.76      467.34     83.77 o 
 -18   7   5      144.97      101.90     63.15 o 
 -17   7   5      114.48      105.95     56.34 o 
 -16   7   5     1450.35     1598.06    104.01 o 
 -15   7   5      111.84      180.74     52.16 o 
 -14   7   5     1324.12     1231.39    132.39 o 
 -13   7   5      474.39      391.05     52.14 o 
 -12   7   5     4874.47     5010.17    150.26 o 
 -11   7   5     3617.82     3771.32    117.94 o 
 -10   7   5     2005.00     2058.38     85.56 o 
  -9   7   5     4574.27     4733.72    154.59 o 
  -8   7   5      127.39       83.46     29.13 o 
  -7   7   5     7860.77     8738.03    169.78 o 
  -6   7   5     5097.74     5035.83    114.92 o 
  -5   7   5     8663.80     8362.97    149.82 o 
  -4   7   5    10000.34     9589.19    169.35 o 
  -3   7   5       88.66       63.74     22.40 o 
  -2   7   5    11341.34    10379.84    197.78 o 
  -1   7   5     7254.42     7911.01    158.93 o 
   0   7   5     9920.58    10148.79    192.14 o 
   1   7   5     3122.16     3257.34    119.19 o 
   2   7   5    11336.65    10896.39    210.64 o 
   3   7   5    10982.70    10852.06    212.08 o 
   4   7   5     1615.67     1669.81     84.39 o 
   5   7   5     5847.57     5926.52    141.72 o 
   6   7   5      164.83      126.46     41.00 o 
   7   7   5     6513.93     6855.88    177.05 o 
   8   7   5      529.63      473.87     57.03 o 
   9   7   5     4266.09     4239.57    146.85 o 
  10   7   5     4750.45     4821.05    179.09 o 
  11   7   5      665.04      668.56     79.07 o 
  12   7   5     1807.07     2022.95    141.85 o 
  13   7   5       61.97      -26.33     58.90 o 
  14   7   5     1914.24     1870.32    177.92 o 
  15   7   5      134.22       -1.54     70.44 o 
  16   7   5      435.54      434.07    100.20 o 
  17   7   5      547.59      483.32    112.97 o 
 -19   8   5       34.89       72.41     79.48 o 
 -18   8   5      604.09      685.53     97.13 o 
 -17   8   5      302.86      357.13     77.42 o 
 -16   8   5      522.98      414.58     70.74 o 
 -15   8   5      984.65     1018.34     91.09 o 
 -14   8   5      245.72      168.30     56.06 o 
 -13   8   5     3042.48     3349.70    140.04 o 
 -12   8   5      992.46     1169.09     77.36 o 
 -11   8   5      890.60      896.64     67.66 o 
 -10   8   5     1690.68     1771.08    116.85 o 
  -9   8   5     1378.62     1572.72     86.41 o 
  -8   8   5     8003.53     8380.71    253.84 o 
  -7   8   5     3037.25     3008.49    101.67 o 
  -6   8   5     8000.70     8405.90    165.70 o 
  -5   8   5     7390.21     6910.67    142.20 o 
  -4   8   5     2888.45     3098.62    105.23 o 
  -3   8   5    10135.33     9673.75    194.17 o 
  -2   8   5     8180.43     8353.55    171.86 o 
  -1   8   5     9089.11     9012.59    180.26 o 
   0   8   5     1681.96     1595.07     73.94 o 
   1   8   5    14681.01    15769.92    281.17 o 
   2   8   5     6215.32     6434.62    190.05 o 
   3   8   5     7692.98     7386.27    193.97 o 
   4   8   5     4627.10     5065.44    146.22 o 
   5   8   5     4320.52     4044.93    120.41 o 
   6   8   5     3166.39     3463.63    114.18 o 
   7   8   5      295.99      192.68     47.44 o 
   8   8   5     3116.42     3388.61    132.85 o 
   9   8   5     3058.68     2925.75    128.06 o 
  10   8   5      333.12      418.37     67.82 o 
  11   8   5     1592.30     1660.31    114.52 o 
  12   8   5        2.36      -54.89    112.16 o 
  13   8   5     2732.55     2940.10    268.64 o 
  14   8   5      113.11       75.59     72.41 o 
  15   8   5      282.45      254.07     87.92 o 
  16   8   5      708.28      657.34    117.84 o 
  17   8   5       80.33       63.86     92.57 o 
 -18   9   5      358.08      397.61    118.84 o 
 -17   9   5      506.43      588.96     92.53 o 
 -16   9   5     1147.39     1070.83    101.27 o 
 -15   9   5      208.98      197.66     62.74 o 
 -14   9   5     1971.98     2113.61    118.30 o 
 -13   9   5     1222.47     1233.47     91.42 o 
 -12   9   5     4122.72     4464.99    205.98 o 
 -11   9   5      883.53      856.71     70.43 o 
 -10   9   5      926.07      818.45     65.25 o 
  -9   9   5     1098.22     1338.56     72.85 o 
  -8   9   5     2349.15     2239.88     90.53 o 
  -7   9   5     8886.72     8519.14    200.76 o 
  -6   9   5     2206.54     2180.25     94.00 o 
  -5   9   5     4193.94     4026.58    121.65 o 
  -4   9   5     3823.97     3856.48    163.72 o 
  -3   9   5     1150.74     1127.67     83.03 o 
  -2   9   5     6376.03     6614.80    170.52 o 
  -1   9   5        1.46      -22.69     26.92 o 
   0   9   5     3009.80     3157.58     95.30 o 
   1   9   5     2634.77     2659.65    106.54 o 
   2   9   5     2733.51     2701.50    128.84 o 
   3   9   5     4957.29     5212.94    207.56 o 
   4   9   5     1254.28     1107.13     81.50 o 
   5   9   5     7998.76     8112.78    213.19 o 
   6   9   5       12.86      110.19     45.08 o 
   7   9   5     2502.47     2565.06    118.44 o 
   8   9   5     4219.44     4110.40    165.60 o 
   9   9   5     1551.35     1710.65    161.17 o 
  10   9   5     3208.60     3313.25    159.37 o 
  11   9   5      146.59      143.10     70.24 o 
  12   9   5     2143.26     2413.77    166.21 o 
  13   9   5      129.96       74.59     74.67 o 
  14   9   5     1610.37     1818.40    180.39 o 
  15   9   5      398.14      365.36    138.44 o 
  16   9   5      306.01      140.22     93.38 o 
 -18  10   5      293.98      278.73     94.88 o 
 -17  10   5      470.32      400.01    136.02 o 
 -16  10   5      265.67      362.86     96.41 o 
 -15  10   5      861.23      867.69    102.89 o 
 -14  10   5      194.25      237.07     67.32 o 
 -13  10   5     1332.11     1229.08    100.82 o 
 -12  10   5      490.04      646.80     89.85 o 
 -11  10   5      634.16      659.43     72.78 o 
 -10  10   5     1688.70     1929.76    111.75 o 
  -9  10   5      532.18      374.48     54.25 o 
  -8  10   5     2856.48     2650.59    105.85 o 
  -7  10   5       82.00       54.96     36.08 o 
  -6  10   5     7110.90     6883.43    169.74 o 
  -5  10   5     3780.77     3699.03    132.19 o 
  -4  10   5     1774.67     1917.03    141.28 o 
  -3  10   5     8221.38     8787.56    206.15 o 
  -2  10   5      261.36      246.48     43.72 o 
  -1  10   5     5465.98     5677.65    152.68 o 
   0  10   5     1367.03     1433.97     86.14 o 
   1  10   5     3066.10     2928.45    138.15 o 
   2  10   5     5309.73     5423.66    201.66 o 
   3  10   5     4399.29     4353.25    172.67 o 
   4  10   5     4848.66     4831.78    167.86 o 
   5  10   5      461.68      439.64     79.90 o 
   6  10   5     4625.79     4389.43    166.13 o 
   7  10   5      457.92      413.02     71.28 o 
   8  10   5     1711.34     1641.31    150.24 o 
   9  10   5     2045.57     2139.69    140.75 o 
  10  10   5      491.48      736.78     92.80 o 
  11  10   5     1863.99     1988.86    144.73 o 
  12  10   5       19.21        8.11     72.14 o 
  13  10   5     1308.63     1116.07    140.11 o 
  14  10   5       20.07      -29.96     87.30 o 
  15  10   5      575.80      632.79    130.39 o 
  16  10   5      678.00      845.48    148.08 o 
 -17  11   5      373.79      350.03     96.74 o 
 -16  11   5      144.46      324.89     92.58 o 
 -15  11   5      103.13      169.91     77.61 o 
 -14  11   5     1356.65     1437.86    124.64 o 
 -13  11   5       29.26       69.52     58.46 o 
 -12  11   5      275.10      232.81     67.85 o 
 -11  11   5      777.63      884.37     85.28 o 
 -10  11   5      333.20      441.10     66.48 o 
  -9  11   5     1884.00     1936.12    118.61 o 
  -8  11   5       38.30       77.28     44.67 o 
  -7  11   5     6974.96     6860.49    168.30 o 
  -6  11   5     1017.17      873.58     72.31 o 
  -5  11   5      499.10      481.39     55.92 o 
  -4  11   5      332.14      279.91     59.90 o 
  -3  11   5     2018.54     1793.49     96.63 o 
  -2  11   5    10327.12    11588.98    280.22 o 
  -1  11   5       39.55      147.73     53.96 o 
   0  11   5     8039.23     7966.88    273.75 o 
   1  11   5     1230.71     1377.30    102.81 o 
   2  11   5     2144.61     2243.77    130.60 o 
   3  11   5     2061.81     1958.82    113.43 o 
   4  11   5      606.49      673.52     72.22 o 
   5  11   5     2384.79     2507.45    132.00 o 
   6  11   5       71.74       95.81     54.54 o 
   7  11   5     2450.48     2703.76    142.92 o 
   8  11   5     1554.89     1489.08    108.57 o 
   9  11   5      570.14      530.40     79.21 o 
  10  11   5      772.70      762.15    130.86 o 
  11  11   5        1.05       -5.32     64.12 o 
  12  11   5     1265.40     1611.89    140.15 o 
  13  11   5       29.58      -66.22     83.48 o 
  14  11   5      544.53      536.21    127.75 o 
  15  11   5      605.94      770.19    152.75 o 
 -16  12   5      142.99      157.49     96.11 o 
 -15  12   5      829.00      941.63    152.39 o 
 -14  12   5       23.72       46.86     75.96 o 
 -13  12   5     1468.98     1595.39    129.22 o 
 -12  12   5       96.77      135.63     61.27 o 
 -11  12   5      799.66      947.34     97.02 o 
 -10  12   5      718.81      677.89     81.73 o 
  -9  12   5      106.03      112.11     54.33 o 
  -8  12   5     2981.52     2840.05    134.05 o 
  -7  12   5       27.14      111.18     47.68 o 
  -6  12   5     1498.65     1683.98    103.08 o 
  -5  12   5       40.04       92.68     44.14 o 
  -4  12   5     2645.13     2533.77    118.51 o 
  -3  12   5     1137.13     1332.88    106.27 o 
  -2  12   5       10.90      -47.23     47.23 o 
  -1  12   5     4391.95     4237.96    207.62 o 
   0  12   5       47.07      -52.62     52.62 o 
   1  12   5     1787.15     1735.46    136.92 o 
   2  12   5     1589.51     1353.25    109.73 o 
   3  12   5     1339.22     1555.50    106.22 o 
   4  12   5     3258.93     3247.88    150.98 o 
   5  12   5      348.40      374.51     68.02 o 
   6  12   5     2112.62     2259.17    122.65 o 
   7  12   5       54.04      111.30     57.72 o 
   8  12   5     1837.60     1938.92    130.51 o 
   9  12   5      768.71      761.95    102.55 o 
  10  12   5       30.08        8.19     67.55 o 
  11  12   5      955.79     1216.37    130.23 o 
  12  12   5        7.59      -31.71     75.43 o 
  13  12   5      677.58      699.12    136.84 o 
  14  12   5      178.68       35.22    102.71 o 
 -15  13   5       28.89       47.20     81.82 o 
 -14  13   5      721.73      848.55    113.96 o 
 -13  13   5       16.94      -38.30     71.27 o 
 -12  13   5      403.60      334.81     99.67 o 
 -11  13   5      630.60      531.95     87.76 o 
 -10  13   5      405.38      258.57     66.70 o 
  -9  13   5      693.45      796.56    102.58 o 
  -8  13   5       65.70       64.21     54.05 o 
  -7  13   5     2045.15     2063.43    120.10 o 
  -6  13   5      297.53      289.30     58.89 o 
  -5  13   5      456.88      454.89     88.10 o 
  -4  13   5      725.96      746.66     84.09 o 
  -3  13   5     1385.49     1598.78    129.54 o 
  -2  13   5     1927.41     2460.72    223.77 o 
  -1  13   5        8.16      108.51     71.10 o 
   0  13   5     5542.23     5643.01    248.29 o 
   1  13   5      507.73      411.88     93.56 o 
   2  13   5     1179.40     1426.39    128.17 o 
   3  13   5      746.45     1070.23    199.14 o 
   4  13   5      159.97      227.63     63.91 o 
   5  13   5     1570.42     1641.19    108.18 o 
   6  13   5        8.56      -10.92     55.96 o 
   7  13   5     1643.52     1718.93    125.84 o 
   8  13   5       91.98       70.11     65.13 o 
   9  13   5      321.92      422.88     89.57 o 
  10  13   5      317.23      242.78     90.97 o 
  11  13   5       44.69      117.90     84.13 o 
  12  13   5      534.18      530.38    112.47 o 
  13  13   5       96.10      -45.23     97.59 o 
 -14  14   5       44.97       61.30     86.64 o 
 -13  14   5      403.95      415.19     96.27 o 
 -12  14   5       48.09       16.91     81.74 o 
 -11  14   5      262.84      326.57     82.34 o 
 -10  14   5      173.05       98.30     71.53 o 
  -9  14   5       21.82       12.31     62.27 o 
  -8  14   5      969.65      752.47    136.24 o 
  -7  14   5       34.81       21.00     64.66 o 
  -6  14   5      520.98      498.25     90.85 o 
  -5  14   5      914.83     1112.10    155.59 o 
  -4  14   5      440.60      350.84     86.87 o 
  -3  14   5     1125.08     1258.18    131.43 o 
  -2  14   5       21.57       52.63     73.01 o 
  -1  14   5     1916.20     1921.42    242.25 o 
   0  14   5       61.71       30.24     73.17 o 
   1  14   5     1243.20     1308.30    133.79 o 
   2  14   5       55.00      247.69     86.28 o 
   3  14   5      113.78      114.63     67.46 o 
   4  14   5      990.32     1129.17    115.58 o 
   5  14   5       19.17       -2.76     65.21 o 
   6  14   5      782.55      959.74    118.45 o 
   7  14   5      106.76      174.20     75.04 o 
   8  14   5      384.91      255.07     77.75 o 
   9  14   5      273.54      322.67     92.85 o 
  10  14   5       26.00        1.78     84.42 o 
  11  14   5      592.06      480.33    112.62 o 
  12  14   5       12.72       16.71     92.88 o 
 -12  15   5      414.86      483.69    102.31 o 
 -11  15   5       98.93      204.18     83.61 o 
 -10  15   5       69.58       49.59     76.51 o 
  -9  15   5      159.13      157.79    109.12 o 
  -8  15   5        0.29       70.22     81.10 o 
  -7  15   5      345.42      274.70     95.57 o 
  -6  15   5       39.59      107.24     82.61 o 
  -5  15   5      209.59      113.97    110.46 o 
  -4  15   5      713.78      786.93    135.84 o 
  -3  15   5       52.48      252.52    106.39 o 
  -2  15   5      462.09      333.27     97.86 o 
  -1  15   5      170.33      146.76     94.46 o 
   0  15   5      816.49      656.97    111.94 o 
   1  15   5       60.39       95.24     83.28 o 
   2  15   5      128.75       75.60     90.81 o 
   3  15   5      545.49      352.11     86.03 o 
   4  15   5       42.38      -65.62     65.62 o 
   5  15   5      714.51      740.76    112.72 o 
   6  15   5       90.90       85.11     87.60 o 
   7  15   5      412.92      489.73    115.54 o 
   8  15   5       38.17       95.47     97.26 o 
   9  15   5       18.71      -66.85     84.82 o 
  10  15   5      520.17      538.22    114.53 o 
 -10  16   5      225.36      109.97    105.91 o 
  -9  16   5       51.50      -41.98     87.04 o 
  -8  16   5       39.63       97.55     95.09 o 
  -7  16   5       55.76      199.38    109.56 o 
  -6  16   5      217.26       90.37    102.56 o 
  -5  16   5        2.50      123.96    124.32 o 
  -4  16   5       48.86      103.70    120.31 o 
  -3  16   5      449.63      466.14    195.76 o 
  -2  16   5        8.32      -14.06     89.35 o 
  -1  16   5      309.04      470.17    108.57 o 
   0  16   5      117.55      199.48    101.45 o 
   1  16   5      520.37      479.34    109.43 o 
   2  16   5        5.44       53.39     89.87 o 
   3  16   5       75.31       -6.16     76.64 o 
   4  16   5      241.26      265.68     88.63 o 
   5  16   5        1.30       -3.85     86.53 o 
   6  16   5      155.19      145.45    100.75 o 
   7  16   5        5.21      -22.94     98.33 o 
   8  16   5       30.53      -68.15     92.22 o 
  -8  17   5       38.03      -59.32    106.99 o 
  -7  17   5        0.85      -26.25    113.63 o 
  -6  17   5        4.97       87.24    146.46 o 
  -5  17   5      158.14      240.49    154.19 o 
  -4  17   5        8.27       74.14    131.20 o 
  -3  17   5       52.00     -122.57    122.57 o 
  -2  17   5      135.19      103.81    103.92 o 
  -1  17   5       31.03       40.27    104.37 o 
   0  17   5       11.45      120.99    100.23 o 
   1  17   5        0.63       42.90     98.36 o 
   2  17   5      111.95      100.25    101.08 o 
   3  17   5       33.46      152.25     97.12 o 
   4  17   5       27.79      130.22    102.97 o 
   5  17   5       32.24      -12.68     92.70 o 
   6  17   5       22.55      -13.06    106.11 o 
  -4  18   5       63.47      140.96    163.36 o 
  -3  18   5       64.13      272.45    162.41 o 
  -2  18   5       13.44      200.81    154.13 o 
  -1  18   5        9.08     -101.12    107.90 o 
   0  18   5       44.72      -68.01    112.09 o 
   1  18   5        1.02       82.34    119.32 o 
   2  18   5        2.00       94.41    103.68 o 
 -21   0   6     1860.35     2367.61    404.10 o 
 -20   0   6      541.04      410.85    102.32 o 
 -19   0   6      145.43       82.93     69.52 o 
 -18   0   6     1752.80     2010.71    123.78 o 
 -17   0   6      175.30      146.19     57.79 o 
 -16   0   6     6027.47     6256.17    268.91 o 
 -15   0   6      692.51      679.07     74.26 o 
 -14   0   6     4872.05     5534.86    178.74 o 
 -13   0   6      360.65      270.02     48.54 o 
 -12   0   6     1293.67     1347.74    121.95 o 
 -11   0   6    26967.73    27706.82    509.75 o 
 -10   0   6      134.85      100.29     32.31 o 
  -9   0   6    28794.25    30287.48    540.34 o 
  -8   0   6     1275.23     1382.77     99.01 o 
  -7   0   6     6177.28     5321.83    141.87 o 
  -6   0   6    10530.55    10268.65    201.10 o 
  -5   0   6      497.27      438.74     33.12 o 
  -4   0   6     7514.62     6746.68    150.26 o 
  -3   0   6    39235.87    39792.07    787.86 o 
  -2   0   6    12870.71    12998.65    277.20 o 
  -1   0   6    42501.82    41068.53    741.00 o 
   0   0   6   268423.38   270342.22   5778.43 o 
   1   0   6   177104.38   175713.33   4335.46 o 
   2   0   6    16241.15    16212.44    561.83 o 
   3   0   6    10462.94    10965.05    325.42 o 
   4   0   6    12417.89    12239.02    362.42 o 
   5   0   6    18264.82    20088.00    561.32 o 
   6   0   6     2493.27     2517.16    107.74 o 
   7   0   6    17643.63    18170.63    449.37 o 
   8   0   6    18259.97    18581.56    370.55 o 
   9   0   6      506.02      452.17     62.38 o 
  10   0   6     6169.82     6747.42    221.12 o 
  11   0   6      472.13      472.96     92.96 o 
  12   0   6     4715.64     5128.12    462.48 o 
  13   0   6     2668.59     2762.99    256.49 o 
  14   0   6      650.17      934.06    173.16 o 
  15   0   6     2365.51     2700.43    275.58 o 
  16   0   6        8.09       15.89    126.13 o 
  17   0   6      698.97      817.48    277.84 o 
  18   0   6      221.36      211.99    222.06 o 
 -21   1   6      279.36      285.53     81.93 o 
 -20   1   6      537.64      421.49     69.50 o 
 -19   1   6      321.98      281.79     58.15 o 
 -18   1   6      105.13       67.52     47.13 o 
 -17   1   6     1957.71     1908.12     97.22 o 
 -16   1   6       11.49       37.35     33.97 o 
 -15   1   6     2332.05     2532.78     86.30 o 
 -14   1   6     2248.90     2199.50     79.61 o 
 -13   1   6      989.12      941.68     51.92 o 
 -12   1   6     7688.82     7175.27    148.30 o 
 -11   1   6      743.48      595.23     37.03 o 
 -10   1   6    17365.01    17044.67    240.89 o 
  -9   1   6     4502.92     4227.01     80.95 o 
  -8   1   6    37007.76    36165.46    459.84 o 
  -7   1   6    10228.29     9351.39    146.88 o 
  -6   1   6     6022.04     6083.33     99.06 o 
  -5   1   6    24870.15    23373.85    288.48 o 
  -4   1   6       77.57       75.54     14.66 o 
  -3   1   6    20883.10    19463.80    342.32 o 
  -2   1   6     4043.64     4037.54     81.60 o 
  -1   1   6    41414.86    40914.80    604.07 o 
   0   1   6     6155.23     5822.96    129.36 o 
   1   1   6    19400.07    19873.84    380.82 o 
   2   1   6    26526.82    25517.30    525.88 o 
   3   1   6       10.00        1.21     16.21 o 
   4   1   6    22179.12    21587.01    358.91 o 
   5   1   6     1123.68      973.70     40.76 o 
   6   1   6     5571.41     5491.86    131.61 o 
   7   1   6    10323.88    10367.34    215.96 o 
   8   1   6     2431.22     2414.58     70.30 o 
   9   1   6     8283.17     8322.18    191.85 o 
  10   1   6      260.71      257.30     53.45 o 
  11   1   6     7003.21     7127.78    224.05 o 
  12   1   6     2897.98     3011.10    292.70 o 
  13   1   6     1518.33     1720.82    293.21 o 
  14   1   6     1968.33     2354.76    172.45 o 
  15   1   6       32.57       41.80     64.29 o 
  16   1   6     1695.08     1534.07    225.48 o 
  17   1   6       74.22       44.87     89.93 o 
  18   1   6      747.33      940.53    198.51 o 
  19   1   6      648.22     1563.92    381.25 o 
 -21   2   6      477.75      580.17     81.58 o 
 -20   2   6      372.66      252.97     67.28 o 
 -19   2   6      218.26      192.11     56.34 o 
 -18   2   6     1192.07     1283.47     78.99 o 
 -17   2   6       13.19       33.72     42.14 o 
 -16   2   6      972.16     1023.37     71.63 o 
 -15   2   6      434.20      458.69     48.29 o 
 -14   2   6     2932.80     2700.13     93.47 o 
 -13   2   6     3801.38     3722.39    145.90 o 
 -12   2   6       37.86        8.53     25.99 o 
 -11   2   6     8764.20     8159.95    199.45 o 
 -10   2   6     1564.96     1473.06     55.32 o 
  -9   2   6     7465.04     6125.13    108.16 o 
  -8   2   6     6394.86     6133.41    111.08 o 
  -7   2   6    19267.03    18982.36    256.17 o 
  -6   2   6    38676.26    37367.79    450.11 o 
  -5   2   6      712.63      727.40     33.42 o 
  -4   2   6    20359.22    20517.98    288.87 o 
  -3   2   6    10523.93    10907.82    208.28 o 
  -2   2   6    13440.47    13529.62    270.13 o 
  -1   2   6    11271.58    11655.21    259.05 o 
   0   2   6    15602.42    15796.29    309.72 o 
   1   2   6    38981.88    38683.14    708.72 o 
   2   2   6      116.49      244.17     30.51 o 
   3   2   6    30514.39    29282.11    743.81 o 
   4   2   6     5952.31     6914.45    164.01 o 
   5   2   6    12137.27    12032.37    233.80 o 
   6   2   6     5873.67     6105.12    155.93 o 
   7   2   6    10929.16    11120.78    208.80 o 
   8   2   6    16302.42    16169.35    271.16 o 
   9   2   6       26.98       -8.74     30.83 o 
  10   2   6     8343.02     8272.25    311.92 o 
  11   2   6      613.58      413.55     73.64 o 
  12   2   6     2876.90     3006.02    124.28 o 
  13   2   6     1481.00     1591.43    105.41 o 
  14   2   6      909.03      957.76     98.98 o 
  15   2   6     2633.62     2502.50    168.11 o 
  16   2   6       77.25      -28.03     81.83 o 
  17   2   6      800.72     1089.10    165.13 o 
  18   2   6      210.02      270.66    133.04 o 
  19   2   6      374.18      163.31    129.13 o 
 -21   3   6      266.17      264.04     71.55 o 
 -20   3   6      176.98      233.12     65.73 o 
 -19   3   6      963.91     1035.09    106.60 o 
 -18   3   6      120.96      182.92     55.54 o 
 -17   3   6      866.09     1066.19     77.53 o 
 -16   3   6      326.72      320.77     52.47 o 
 -15   3   6     8565.84     8765.96    190.16 o 
 -14   3   6     1431.35     1606.18     82.25 o 
 -13   3   6       64.73       49.60     28.88 o 
 -12   3   6     4160.92     4153.10    120.78 o 
 -11   3   6     1471.36     1479.09     60.71 o 
 -10   3   6     5507.17     5373.65    111.73 o 
  -9   3   6      799.59      705.66     39.63 o 
  -8   3   6     2053.98     1700.38     66.17 o 
  -7   3   6     5596.70     5273.61    102.93 o 
  -6   3   6    12286.93    11700.42    175.42 o 
  -5   3   6    35385.59    33018.07    434.83 o 
  -4   3   6       79.66       37.97     18.11 o 
  -3   3   6     7154.92     7026.20    130.11 o 
  -2   3   6     7731.19     8154.75    179.60 o 
  -1   3   6     2040.72     1820.58     72.37 o 
   0   3   6    27711.54    28222.28    529.42 o 
   1   3   6       28.80       62.33     32.33 o 
   2   3   6    41079.38    42485.25    781.48 o 
   3   3   6     4202.90     4325.44     96.57 o 
   4   3   6     9986.32    10054.19    188.25 o 
   5   3   6     5212.54     5769.18    137.96 o 
   6   3   6    14993.85    14484.91    262.92 o 
   7   3   6    14812.01    15142.64    258.33 o 
   8   3   6      157.91       75.70     28.08 o 
   9   3   6    11357.10    11483.72    247.62 o 
  10   3   6       36.49       17.54     35.00 o 
  11   3   6     6259.36     6316.45    171.65 o 
  12   3   6     1119.44      994.37    112.29 o 
  13   3   6     1107.76     1005.00     82.93 o 
  14   3   6      885.75     1072.62     89.64 o 
  15   3   6      344.53      282.36     75.81 o 
  16   3   6     1672.83     1912.95    175.46 o 
  17   3   6      276.79      308.67    122.93 o 
  18   3   6      545.41      371.01    140.88 o 
 -21   4   6      125.43      179.78     75.53 o 
 -20   4   6      310.04      432.76     78.10 o 
 -19   4   6      341.19      313.62     66.63 o 
 -18   4   6      662.56      657.55     79.58 o 
 -17   4   6       26.65       24.96     48.73 o 
 -16   4   6     1230.38     1331.96     82.05 o 
 -15   4   6      161.62       47.62     41.27 o 
 -14   4   6     1157.95     1116.27     67.41 o 
 -13   4   6     4311.80     4282.29    119.17 o 
 -12   4   6      277.69      343.87     41.10 o 
 -11   4   6     2969.80     2813.57     91.30 o 
 -10   4   6      599.52      535.98     40.68 o 
  -9   4   6     2922.26     3032.70     84.34 o 
  -8   4   6     5646.19     5294.85    108.32 o 
  -7   4   6    11113.62    11235.30    174.48 o 
  -6   4   6    11752.00    10988.58    169.43 o 
  -5   4   6     2340.01     2732.56     65.92 o 
  -4   4   6    28991.67    29509.46    453.49 o 
  -3   4   6     2493.91     2750.55     70.28 o 
  -2   4   6    37231.50    36896.20    585.19 o 
  -1   4   6    16184.84    15626.06    286.49 o 
   0   4   6     2176.74     2147.15     78.84 o 
   1   4   6    11192.04    11355.45    222.56 o 
   2   4   6       53.21       15.99     23.00 o 
   3   4   6    17133.89    18617.82    319.00 o 
   4   4   6      536.61      607.36     38.15 o 
   5   4   6    11964.85    12200.12    226.74 o 
   6   4   6     5473.26     5263.38    113.95 o 
   7   4   6       12.34      -25.98     25.98 o 
   8   4   6     5436.04     5598.71    137.37 o 
   9   4   6        4.26      -21.50     34.10 o 
  10   4   6     5024.97     5019.58    191.25 o 
  11   4   6       35.05       26.07     58.70 o 
  12   4   6      825.54      663.57     88.57 o 
  13   4   6     1178.07     1241.35    114.13 o 
  14   4   6       33.18      -14.78     64.01 o 
  15   4   6      913.94     1287.29    146.86 o 
  16   4   6       19.36      -40.75     82.78 o 
  17   4   6     1242.73     1299.97    187.04 o 
  18   4   6      409.29      550.93    151.66 o 
 -20   5   6      140.04      171.99     73.67 o 
 -19   5   6      633.99      636.31     83.65 o 
 -18   5   6      157.39       98.85     61.66 o 
 -17   5   6     1100.00     1272.11    122.98 o 
 -16   5   6        0.33      -41.52     44.11 o 
 -15   5   6     1047.95     1162.39     76.84 o 
 -14   5   6      815.90      819.92     82.16 o 
 -13   5   6     1024.82     1067.27    109.53 o 
 -12   5   6     2380.38     2474.97    122.36 o 
 -11   5   6      691.17      706.60     52.70 o 
 -10   5   6     2023.46     1920.13    104.46 o 
  -9   5   6       30.33       31.94     24.64 o 
  -8   5   6     3575.37     3580.92     90.95 o 
  -7   5   6     4320.89     4183.41    102.84 o 
  -6   5   6     2486.15     2711.19     80.17 o 
  -5   5   6    10626.39    10756.64    183.93 o 
  -4   5   6     3764.07     3763.36     86.13 o 
  -3   5   6    20237.25    20674.15    348.71 o 
  -2   5   6      865.22      932.86     45.44 o 
  -1   5   6     3909.09     3728.88     97.22 o 
   0   5   6     3494.89     3288.86     92.43 o 
   1   5   6       12.18       29.04     22.81 o 
   2   5   6    12869.32    12804.00    237.57 o 
   3   5   6     1730.84     1757.91     74.21 o 
   4   5   6     6237.44     6266.46    143.97 o 
   5   5   6     3127.44     3424.06     88.86 o 
   6   5   6     3691.41     3609.26     93.59 o 
   7   5   6     2698.13     2814.46    109.02 o 
   8   5   6     1050.01     1117.93     71.17 o 
   9   5   6     7495.32     7689.40    215.89 o 
  10   5   6        3.29      -17.14     49.39 o 
  11   5   6      218.89      177.88     65.14 o 
  12   5   6      486.58      468.29     81.23 o 
  13   5   6      511.13      544.02     85.49 o 
  14   5   6      904.77     1030.97    111.41 o 
  15   5   6       37.58      -65.35     66.68 o 
  16   5   6     1034.50     1236.36    129.27 o 
  17   5   6       54.71      105.13    102.40 o 
  18   5   6      466.60      501.82    152.65 o 
 -20   6   6      247.95      277.41     78.89 o 
 -19   6   6       66.03      128.90     66.48 o 
 -18   6   6      489.92      543.59     92.16 o 
 -17   6   6       19.36       73.89     55.10 o 
 -16   6   6     1355.96     1279.98     88.36 o 
 -15   6   6       98.54       67.48     43.15 o 
 -14   6   6      244.56      151.43     44.84 o 
 -13   6   6     1105.79     1203.59     73.43 o 
 -12   6   6     1230.94     1245.38     71.57 o 
 -11   6   6     1208.26     1143.94     66.24 o 
 -10   6   6      542.78      443.41     45.44 o 
  -9   6   6     3383.77     3489.18    104.80 o 
  -8   6   6      145.25       95.63     31.22 o 
  -7   6   6      307.13      307.16     33.18 o 
  -6   6   6     3070.03     3108.83     85.36 o 
  -5   6   6     2066.56     2186.34     75.26 o 
  -4   6   6     7293.90     6958.88    132.77 o 
  -3   6   6      104.57       50.08     24.15 o 
  -2   6   6     1966.89     1713.48     74.31 o 
  -1   6   6      927.63      859.74     56.49 o 
   0   6   6      203.49      151.83     24.04 o 
   1   6   6     6128.69     6211.58    135.83 o 
   2   6   6     1785.80     2058.84     75.86 o 
   3   6   6     3997.71     4023.88    105.95 o 
   4   6   6       78.98       65.43     25.48 o 
   5   6   6     6611.88     6394.56    146.69 o 
   6   6   6     4126.19     4272.71    124.94 o 
   7   6   6     1074.94      990.72     69.02 o 
   8   6   6     2017.00     1919.34     94.49 o 
   9   6   6      960.96      886.88     85.29 o 
  10   6   6     1000.16      939.26     97.58 o 
  11   6   6      120.21      105.27     62.03 o 
  12   6   6      701.08      498.62    173.87 o 
  13   6   6      405.03      425.56     84.73 o 
  14   6   6        1.07        1.99     77.20 o 
  15   6   6      248.06      262.71     87.41 o 
  16   6   6        2.71       75.27     78.78 o 
  17   6   6      447.00      595.85    141.52 o 
  18   6   6      106.85      229.40    245.46 o 
 -20   7   6       79.70       57.82     78.82 o 
 -19   7   6       89.77      -22.20     62.90 o 
 -18   7   6        1.86      -61.94     61.94 o 
 -17   7   6      251.72      273.58     69.58 o 
 -16   7   6      201.24      163.11     52.94 o 
 -15   7   6       32.46       14.41     44.45 o 
 -14   7   6     1118.91     1039.20     76.03 o 
 -13   7   6      483.44      386.79     52.74 o 
 -12   7   6      138.94       90.05     36.52 o 
 -11   7   6       22.15       32.42     32.61 o 
 -10   7   6     3639.08     3763.76    115.00 o 
  -9   7   6       58.06       72.93     31.48 o 
  -8   7   6      723.96      577.17     49.58 o 
  -7   7   6     2513.58     2575.76     86.90 o 
  -6   7   6      523.77      425.32     39.06 o 
  -5   7   6     1024.34      913.46     45.94 o 
  -4   7   6        0.75       -1.28     21.80 o 
  -3   7   6     3249.81     3073.36     90.41 o 
  -2   7   6     4121.56     4306.09    109.09 o 
  -1   7   6     8869.88     8914.58    183.66 o 
   0   7   6      159.41       94.37     28.53 o 
   1   7   6        4.46      -22.32     22.32 o 
   2   7   6      260.82      212.01     34.75 o 
   3   7   6        8.97        4.95     27.13 o 
   4   7   6     3051.90     3182.96    126.80 o 
   5   7   6     1286.00     1267.02     67.25 o 
   6   7   6      454.90      277.75     47.16 o 
   7   7   6      151.14      126.43     42.43 o 
   8   7   6      177.77      107.46     44.57 o 
   9   7   6      131.74       62.35     49.63 o 
  10   7   6       66.47      148.70     56.93 o 
  11   7   6      157.42      161.82     69.82 o 
  12   7   6      660.59      684.94     96.50 o 
  13   7   6       29.93       49.25     78.72 o 
  14   7   6      593.47      526.84     96.52 o 
  15   7   6        0.11      -29.86     70.88 o 
  16   7   6      553.54      287.91     97.11 o 
  17   7   6      131.10      115.19    100.84 o 
 -19   8   6       45.57       99.79     79.37 o 
 -18   8   6      180.66      228.81     78.86 o 
 -17   8   6       51.47       49.43     66.53 o 
 -16   8   6       72.95      117.95     57.01 o 
 -15   8   6       86.86       57.11     51.99 o 
 -14   8   6      322.13      361.20     64.93 o 
 -13   8   6      186.20      157.46     48.97 o 
 -12   8   6     1002.43     1083.82     81.83 o 
 -11   8   6      562.01      463.20     51.77 o 
 -10   8   6      133.94       81.75     36.89 o 
  -9   8   6      117.36       91.51     32.25 o 
  -8   8   6        1.69      -28.90     28.90 o 
  -7   8   6      494.38      491.91     45.89 o 
  -6   8   6        8.15        0.26     25.62 o 
  -5   8   6       17.78       34.71     26.54 o 
  -4   8   6       88.02        0.19     24.92 o 
  -3   8   6     1553.17     1241.90     80.38 o 
  -2   8   6       78.75       18.69     26.99 o 
  -1   8   6        7.05      -15.08     24.89 o 
   0   8   6       47.86        8.91     25.78 o 
   1   8   6      817.01      725.72     59.35 o 
   2   8   6       68.85       20.77     36.07 o 
   3   8   6     1348.18     1208.92     82.35 o 
   4   8   6     1965.71     1804.52     90.45 o 
   5   8   6      326.43      444.33     52.28 o 
   6   8   6      168.16      156.23     44.58 o 
   7   8   6      397.08      406.30     64.85 o 
   8   8   6     1422.22     1764.69     98.10 o 
   9   8   6      777.01      820.66     84.95 o 
  10   8   6       27.84       13.20     52.43 o 
  11   8   6      451.45      254.82     75.28 o 
  12   8   6      967.14      733.90    116.05 o 
  13   8   6      444.63      527.68    107.96 o 
  14   8   6       62.02       91.04     76.03 o 
  15   8   6      228.33      244.98     92.54 o 
  16   8   6       58.11      127.52     87.93 o 
  17   8   6       44.86      112.01    111.64 o 
 -18   9   6        1.47        8.53     74.41 o 
 -17   9   6       60.24        6.12     64.15 o 
 -16   9   6        2.18        4.27     62.17 o 
 -15   9   6       86.82       47.33     53.03 o 
 -14   9   6      191.78      127.84     54.87 o 
 -13   9   6        0.86       31.96     47.90 o 
 -12   9   6        2.34      -41.14     41.14 o 
 -11   9   6      671.70      524.51     72.22 o 
 -10   9   6     1715.51     1772.89     86.18 o 
  -9   9   6      679.36      492.58     72.72 o 
  -8   9   6      292.48      229.84     40.23 o 
  -7   9   6        0.54       -2.06     29.19 o 
  -6   9   6       20.38        2.85     29.53 o 
  -5   9   6        5.88        7.97     28.91 o 
  -4   9   6      347.48      263.82     53.59 o 
  -3   9   6      192.85      131.03     46.38 o 
  -2   9   6      701.41      642.68     49.25 o 
  -1   9   6       35.03       47.38     30.51 o 
   0   9   6     2501.96     2534.54     94.68 o 
   1   9   6      607.76      679.84     72.52 o 
   2   9   6     1057.50     1077.18     95.87 o 
   3   9   6      171.61      183.64     47.45 o 
   4   9   6      999.92      967.67     77.80 o 
   5   9   6      115.69       85.85     42.31 o 
   6   9   6      378.17      400.29     62.17 o 
   7   9   6      738.30      557.68     62.36 o 
   8   9   6      136.25      263.43     55.23 o 
   9   9   6      138.45       49.34     68.13 o 
  10   9   6      230.36      137.57     75.27 o 
  11   9   6     1112.62     1245.14    123.12 o 
  12   9   6      169.11      210.91    126.36 o 
  13   9   6      147.61      210.72     81.22 o 
  14   9   6       30.91       17.88     76.97 o 
  15   9   6        8.46      -34.67     81.51 o 
  16   9   6        0.16      111.59     89.82 o 
 -18  10   6       34.23       49.69     85.80 o 
 -17  10   6        8.46       12.85     73.07 o 
 -16  10   6       39.94      101.60     70.01 o 
 -15  10   6        3.17      -27.10     58.83 o 
 -14  10   6        0.56      -43.03     54.23 o 
 -13  10   6        0.19      -48.88     48.88 o 
 -12  10   6        1.20       33.66     47.89 o 
 -11  10   6       94.73       22.79     44.47 o 
 -10  10   6       48.18       92.36     43.29 o 
  -9  10   6       68.87       27.39     38.12 o 
  -8  10   6      179.26       95.78     36.28 o 
  -7  10   6       87.27       43.79     36.73 o 
  -6  10   6       46.98       23.14     34.60 o 
  -5  10   6        1.53       63.28     36.81 o 
  -4  10   6      525.77      410.94     59.27 o 
  -3  10   6        0.13      -10.66     35.05 o 
  -2  10   6      133.55      187.68     41.17 o 
  -1  10   6       14.37       10.53     45.34 o 
   0  10   6       28.81      -10.86     44.75 o 
   1  10   6      292.85      341.39     70.27 o 
   2  10   6      941.98      722.82     71.47 o 
   3  10   6      358.49      256.08     55.21 o 
   4  10   6      327.29      234.93     54.26 o 
   5  10   6       28.48      -46.61     46.61 o 
   6  10   6       96.49       44.68     50.47 o 
   7  10   6       24.32       51.71     54.95 o 
   8  10   6        7.84       -1.85     50.45 o 
   9  10   6      247.53      197.32     69.11 o 
  10  10   6       20.89      -34.35     60.33 o 
  11  10   6       37.23       12.59     74.84 o 
  12  10   6       39.22       38.66     79.63 o 
  13  10   6      128.84      -43.14     82.19 o 
  14  10   6        6.34        2.92     94.85 o 
  15  10   6       10.99      -30.03     97.78 o 
 -17  11   6       40.40      -31.80     79.64 o 
 -16  11   6       39.55       14.78     77.24 o 
 -15  11   6        2.20       83.54     74.25 o 
 -14  11   6      169.33      260.79     76.81 o 
 -13  11   6       21.68      -42.97     55.52 o 
 -12  11   6       94.47       30.11     53.93 o 
 -11  11   6      400.06      440.52     68.29 o 
 -10  11   6      242.80      147.59     53.24 o 
  -9  11   6      107.89       63.90     45.79 o 
  -8  11   6       74.51       31.61     53.61 o 
  -7  11   6      128.17       99.66     42.06 o 
  -6  11   6      379.06      426.61     53.19 o 
  -5  11   6     2953.44     2990.59    115.12 o 
  -4  11   6      153.76      156.40     42.62 o 
  -3  11   6       14.73        2.30     40.03 o 
  -2  11   6       26.91      -46.09     46.47 o 
  -1  11   6     2813.62     2923.74    169.82 o 
   0  11   6      478.54      501.24    143.96 o 
   1  11   6       30.86       91.42     67.30 o 
   2  11   6     1329.38     1501.86    112.20 o 
   3  11   6      102.26       68.56     50.51 o 
   4  11   6       35.79       12.21     50.32 o 
   5  11   6       69.27       29.75     48.58 o 
   6  11   6      692.84      652.61    101.52 o 
   7  11   6      140.29      186.63     68.94 o 
   8  11   6        0.43        4.63     55.67 o 
   9  11   6       55.10       63.19     77.12 o 
  10  11   6       81.76      122.70     70.30 o 
  11  11   6        1.10      -54.62     75.10 o 
  12  11   6        0.61      -82.43     82.43 o 
  13  11   6        0.38      -24.25     96.98 o 
  14  11   6        3.02       37.63     94.89 o 
 -16  12   6       24.40      -44.86     78.95 o 
 -15  12   6        3.26       24.95     74.15 o 
 -14  12   6       24.75       42.63     71.96 o 
 -13  12   6      132.66       93.33     69.30 o 
 -12  12   6        3.05      -36.51     61.28 o 
 -11  12   6      112.26       57.90     67.82 o 
 -10  12   6       50.03       84.28     57.21 o 
  -9  12   6       53.01      -44.09     44.09 o 
  -8  12   6      160.77       70.63     46.91 o 
  -7  12   6      136.33      168.72     51.09 o 
  -6  12   6      728.44      696.26     76.68 o 
  -5  12   6      180.52       20.42     42.52 o 
  -4  12   6      528.54      458.49     74.45 o 
  -3  12   6       39.88      130.61     58.68 o 
  -2  12   6      693.47      651.13     99.07 o 
  -1  12   6       39.12       82.35     62.51 o 
   0  12   6        9.37      -37.37     57.24 o 
   1  12   6      627.06      555.23     98.94 o 
   2  12   6      262.40      219.15     65.25 o 
   3  12   6     1124.88     1314.79    103.05 o 
   4  12   6      437.10      197.56    123.93 o 
   5  12   6      204.74      228.40     63.74 o 
   6  12   6      124.80       69.62     58.13 o 
   7  12   6       37.61      140.76     62.14 o 
   8  12   6     1335.84     1241.93    109.97 o 
   9  12   6       26.81       68.35     70.88 o 
  10  12   6      134.30       90.56     77.11 o 
  11  12   6        8.56       32.79     74.39 o 
  12  12   6      328.79      362.13    106.35 o 
  13  12   6        6.64       64.67     99.52 o 
  14  12   6      150.48      140.26    114.29 o 
 -15  13   6      109.54       62.62     86.02 o 
 -14  13   6       66.90       56.77     78.44 o 
 -13  13   6       68.13       34.78     74.13 o 
 -12  13   6      191.27      125.14     74.27 o 
 -11  13   6       97.87       68.74     67.50 o 
 -10  13   6      132.68      177.14     68.35 o 
  -9  13   6        5.63       26.47     55.79 o 
  -8  13   6      428.97      363.01     66.60 o 
  -7  13   6      147.58      123.33     52.07 o 
  -6  13   6       95.60       74.33     52.91 o 
  -5  13   6      371.09      549.03     77.46 o 
  -4  13   6      128.76       38.64     65.28 o 
  -3  13   6       41.92        2.99     56.36 o 
  -2  13   6      176.20      184.66    110.33 o 
  -1  13   6      875.97      592.64    166.89 o 
   0  13   6      122.13      135.09     71.66 o 
   1  13   6       62.60       91.98     67.90 o 
   2  13   6      814.33      849.58    107.64 o 
   3  13   6       10.21      107.35     65.46 o 
   4  13   6      307.90      335.12     69.75 o 
   5  13   6       10.06       16.92     52.03 o 
   6  13   6      354.31      310.66     67.46 o 
   7  13   6      103.70      130.50     58.66 o 
   8  13   6       64.54       22.53     71.30 o 
   9  13   6      849.32      896.31    113.02 o 
  10  13   6       55.52      -39.73     74.65 o 
  11  13   6      307.08      362.84     96.97 o 
  12  13   6        0.69       -2.03     98.07 o 
 -14  14   6      110.20      109.29     90.40 o 
 -13  14   6      179.66      359.89     93.95 o 
 -12  14   6       46.07       17.15     75.19 o 
 -11  14   6      349.39      377.67     86.90 o 
 -10  14   6        0.08      -49.54     65.81 o 
  -9  14   6       56.09       52.38     66.61 o 
  -8  14   6      306.02      314.22     77.05 o 
  -7  14   6      603.18      626.82    138.61 o 
  -6  14   6      402.11      318.89     77.18 o 
  -5  14   6      202.62      135.43     72.26 o 
  -4  14   6      710.22     1104.37    130.80 o 
  -3  14   6      158.97      154.82     80.64 o 
  -2  14   6      274.28      335.41     93.68 o 
  -1  14   6        2.11       -7.97     72.24 o 
   0  14   6      585.71      757.23    199.02 o 
   1  14   6      850.05      835.12    114.03 o 
   2  14   6       32.14      -22.07     74.59 o 
   3  14   6      177.97      305.20     81.73 o 
   4  14   6       20.09      100.55     73.81 o 
   5  14   6      323.50      184.57     77.95 o 
   6  14   6        2.27      -55.67     55.67 o 
   7  14   6      106.63      247.11     74.86 o 
   8  14   6      401.00      342.95     94.99 o 
   9  14   6        0.52       16.00     80.30 o 
  10  14   6      119.69      119.25    100.87 o 
  11  14   6       23.58       75.95     93.61 o 
 -12  15   6      310.42      320.72     95.31 o 
 -11  15   6        1.32       48.61     78.54 o 
 -10  15   6      294.52      176.44     90.63 o 
  -9  15   6       36.15      155.63     89.56 o 
  -8  15   6      163.24       85.51     89.68 o 
  -7  15   6      313.51      262.38    102.28 o 
  -6  15   6      316.77      346.28    109.28 o 
  -5  15   6      260.51      177.32    105.43 o 
  -4  15   6        1.74      -87.90     87.90 o 
  -3  15   6      369.77      171.48     91.65 o 
  -2  15   6       92.22       26.61     76.52 o 
  -1  15   6      204.42      305.35     99.79 o 
   0  15   6      538.51      587.96    110.88 o 
   1  15   6      306.49      147.85     89.01 o 
   2  15   6      355.20      350.17    119.63 o 
   3  15   6        7.57       42.17     72.09 o 
   4  15   6      417.88      336.95     92.60 o 
   5  15   6      138.17      154.65     82.22 o 
   6  15   6      200.72      214.46    109.82 o 
   7  15   6      575.04      863.15    153.02 o 
   8  15   6       77.83      -19.97     95.61 o 
   9  15   6      244.09      369.84    104.66 o 
  10  15   6        0.78      -60.30     91.24 o 
 -10  16   6       30.62      -61.18     92.45 o 
  -9  16   6      257.28      265.31    108.58 o 
  -8  16   6       56.18      126.98     97.85 o 
  -7  16   6      289.63      246.35    116.75 o 
  -6  16   6      402.07      538.51    168.39 o 
  -5  16   6       26.35      -97.28    105.17 o 
  -4  16   6      420.46      683.37    163.06 o 
  -3  16   6       17.17      -11.56     93.04 o 
  -2  16   6      302.38      595.55    136.96 o 
  -1  16   6      580.17      600.23    124.49 o 
   0  16   6      411.01      330.12    132.41 o 
   1  16   6      276.69      209.21     98.58 o 
   2  16   6        0.68       34.12     81.53 o 
   3  16   6      885.03      850.87    167.11 o 
   4  16   6        8.72      119.54     83.96 o 
   5  16   6      305.28      451.23    114.44 o 
   6  16   6      395.12      217.17    106.37 o 
   7  16   6      516.94      532.10    145.21 o 
   8  16   6      195.78       33.03    220.61 o 
  -8  17   6      154.34      161.16    126.67 o 
  -7  17   6      205.78      252.85    181.78 o 
  -6  17   6      178.40       99.33    141.65 o 
  -5  17   6      423.53      390.95    152.87 o 
  -4  17   6        2.42      -50.65    119.68 o 
  -3  17   6      449.49      139.45    115.14 o 
  -2  17   6       20.77       49.10    111.62 o 
  -1  17   6      189.33      115.01    105.50 o 
   0  17   6      517.93      508.57    122.18 o 
   1  17   6      221.01      140.35    106.63 o 
   2  17   6      267.15      193.55     92.17 o 
   3  17   6       32.17      100.12     89.15 o 
   4  17   6      321.90      128.08    105.14 o 
   5  17   6       22.08      151.38    114.12 o 
  -3  18   6        1.63       14.95    151.98 o 
  -2  18   6      235.41      105.75    149.62 o 
  -1  18   6      304.30      382.85    166.18 o 
   0  18   6      113.88      195.96    124.40 o 
   1  18   6      177.17      186.95    307.23 o 
 -21   1   7       64.45       80.94     75.47 o 
 -20   1   7      126.20       39.29     54.20 o 
 -19   1   7       16.90      -39.43     47.93 o 
 -18   1   7      155.91      127.05     49.20 o 
 -17   1   7       79.76       10.54     37.91 o 
 -16   1   7      222.57      183.30     39.63 o 
 -15   1   7      743.15      841.70     54.20 o 
 -14   1   7     1546.80     1506.12     72.09 o 
 -13   1   7     1317.20     1327.64     59.69 o 
 -12   1   7      213.92      271.57     35.45 o 
 -11   1   7        0.50       44.79     25.46 o 
 -10   1   7     1235.92     1275.01     50.88 o 
  -9   1   7        3.74       27.03     18.29 o 
  -8   1   7       71.32       62.01     18.57 o 
  -7   1   7      253.36      263.13     25.10 o 
  -6   1   7      126.73       74.40     17.58 o 
  -5   1   7      219.16      232.40     19.09 o 
  -4   1   7      424.94      389.51     22.63 o 
  -3   1   7     3447.76     3191.21     69.34 o 
  -2   1   7     4072.88     3928.87     78.47 o 
  -1   1   7       30.22       -5.09     12.24 o 
   0   1   7      229.74      235.62     18.70 o 
   1   1   7      913.93     1107.52     67.91 o 
   2   1   7       94.59       82.74     26.22 o 
   3   1   7       88.96       75.83     27.03 o 
   4   1   7        1.80       10.45     16.08 o 
   5   1   7     3120.67     3632.62     93.50 o 
   6   1   7     1148.24      954.15     50.87 o 
   7   1   7      229.42      227.06     33.59 o 
   8   1   7      540.91      489.57     71.83 o 
   9   1   7      103.33       63.18     40.17 o 
  10   1   7      868.39      997.29     77.60 o 
  11   1   7       85.15       83.35     56.03 o 
  12   1   7       20.09      -35.05     60.11 o 
  13   1   7        1.82       13.80     59.20 o 
  14   1   7        5.14      -17.15     57.70 o 
  15   1   7       91.58      141.70     78.56 o 
  16   1   7        0.94       61.87    110.47 o 
  17   1   7        9.77      107.56     96.25 o 
  18   1   7       70.86      279.72    127.43 o 
 -21   2   7       19.64       36.43     63.66 o 
 -20   2   7       28.41       53.83     60.50 o 
 -19   2   7        6.52        5.00     47.08 o 
 -18   2   7      112.60      108.66     48.40 o 
 -17   2   7      230.59      134.36     45.82 o 
 -16   2   7      453.29      366.51     52.97 o 
 -15   2   7       37.10       27.87     35.63 o 
 -14   2   7      823.77      769.86     73.12 o 
 -13   2   7      219.56      176.60     33.89 o 
 -12   2   7      583.14      562.03     51.35 o 
 -11   2   7     1866.99     1779.60     67.32 o 
 -10   2   7       48.12       33.11     21.44 o 
  -9   2   7        6.65       30.82     19.61 o 
  -8   2   7     1410.75     1346.87     52.27 o 
  -7   2   7    27541.35    28388.11    368.52 o 
  -6   2   7     1330.60     1378.25     67.75 o 
  -5   2   7     4851.00     4133.10     81.47 o 
  -4   2   7     1646.13     1701.09     47.78 o 
  -3   2   7       16.57      -11.09     16.38 o 
  -2   2   7     2957.28     3053.47     71.63 o 
  -1   2   7      290.42      219.87     22.29 o 
   0   2   7     2636.17     2566.40     68.40 o 
   1   2   7     7281.01     7617.57    161.48 o 
   2   2   7      636.66      499.26     40.68 o 
   3   2   7       56.03       61.75     27.54 o 
   4   2   7     5156.20     5579.59    133.40 o 
   5   2   7     5189.12     5560.49    121.55 o 
   6   2   7        5.92       -2.54     19.77 o 
   7   2   7      983.41      927.35     53.13 o 
   8   2   7      470.29      395.23     56.59 o 
   9   2   7      118.25       73.53     34.70 o 
  10   2   7       37.65        5.59     36.70 o 
  11   2   7      209.45      180.75     44.71 o 
  12   2   7      597.61      486.80     63.29 o 
  13   2   7      240.00      146.28     67.39 o 
  14   2   7      789.53      952.21    146.66 o 
  15   2   7      422.73      390.82    121.18 o 
  16   2   7       24.57      -94.41    105.47 o 
  17   2   7        3.89       -4.31     94.44 o 
  18   2   7      107.24      113.27    128.08 o 
 -21   3   7       26.05       99.59     68.10 o 
 -20   3   7      145.42       66.81     62.59 o 
 -19   3   7       92.15       60.45     58.43 o 
 -18   3   7      294.77      253.23     63.54 o 
 -17   3   7       91.76       78.16     47.66 o 
 -16   3   7       40.19       51.43     43.03 o 
 -15   3   7     1684.15     1770.71     88.68 o 
 -14   3   7     2119.44     1960.20     83.75 o 
 -13   3   7       79.00       96.15     31.35 o 
 -12   3   7      822.89      712.45     52.71 o 
 -11   3   7        9.90       -6.08     23.33 o 
 -10   3   7      726.02      820.73     45.76 o 
  -9   3   7      312.17      200.21     27.17 o 
  -8   3   7    11256.08    11755.99    193.49 o 
  -7   3   7     1414.69     1637.74     53.47 o 
  -6   3   7     4286.92     4471.29     86.48 o 
  -5   3   7     3728.56     3876.42    100.25 o 
  -4   3   7     6279.41     6373.57    112.92 o 
  -3   3   7    10988.82    10681.27    182.35 o 
  -2   3   7     1402.33     1667.96     60.63 o 
  -1   3   7    10234.19    10288.47    202.18 o 
   0   3   7      126.23       81.63     34.56 o 
   1   3   7     4528.96     4306.25    118.44 o 
   2   3   7       90.64       78.26     34.56 o 
   3   3   7     1821.27     1800.32     82.20 o 
   4   3   7    12866.59    12649.26    252.35 o 
   5   3   7      129.52      114.93     33.10 o 
   6   3   7     4792.64     5021.85    161.24 o 
   7   3   7      126.68       68.33     29.40 o 
   8   3   7     2371.23     2751.84    104.06 o 
   9   3   7       13.64       22.12     33.68 o 
  10   3   7     2960.63     3066.62    117.65 o 
  11   3   7     2129.72     2486.49    110.59 o 
  12   3   7       30.68       38.77     48.57 o 
  13   3   7      152.42      158.38     55.18 o 
  14   3   7      105.38       44.94     63.16 o 
  15   3   7      869.17      866.48    225.59 o 
  16   3   7       85.12      -65.21    103.32 o 
  17   3   7      149.39      171.18    158.49 o 
  18   3   7      200.74      425.02    149.28 o 
 -21   4   7      499.33      360.35     79.41 o 
 -20   4   7       13.23       55.66     64.50 o 
 -19   4   7      299.69      288.15     68.86 o 
 -18   4   7      301.59      191.41     65.04 o 
 -17   4   7      619.39      651.16     67.25 o 
 -16   4   7     1225.76     1165.96     90.12 o 
 -15   4   7     1268.75     1400.60     77.11 o 
 -14   4   7      803.12      924.30     67.96 o 
 -13   4   7      123.27       96.99     36.12 o 
 -12   4   7      259.34      295.07     38.75 o 
 -11   4   7      743.51      673.81     46.16 o 
 -10   4   7      419.01      322.39     40.88 o 
  -9   4   7     2675.28     2431.37     90.94 o 
  -8   4   7      611.69      814.48     44.42 o 
  -7   4   7     3630.76     3529.02    100.28 o 
  -6   4   7    14624.19    15487.33    227.39 o 
  -5   4   7    16756.05    16802.74    251.30 o 
  -4   4   7     3185.21     3080.95     79.19 o 
  -3   4   7     4362.73     4162.83     92.12 o 
  -2   4   7     6012.24     5976.69    123.58 o 
  -1   4   7     4212.45     4563.73    110.32 o 
   0   4   7     8291.99     8917.99    201.58 o 
   1   4   7      979.64      905.30     92.06 o 
   2   4   7     2017.05     2103.09     77.41 o 
   3   4   7    15087.26    15056.90    267.44 o 
   4   4   7     1291.24     1219.95     51.23 o 
   5   4   7    11060.62    11453.19    217.37 o 
   6   4   7      867.61      759.31     56.94 o 
   7   4   7     7926.91     7722.91    183.00 o 
   8   4   7       77.41      109.49     41.11 o 
   9   4   7     2448.54     2296.74    101.19 o 
  10   4   7      313.47      198.66     50.78 o 
  11   4   7      717.36      721.03     73.29 o 
  12   4   7      664.98      786.70    118.41 o 
  13   4   7        0.07       -9.04     60.97 o 
  14   4   7     1323.77     1357.96    154.67 o 
  15   4   7       78.40      -22.09     83.81 o 
  16   4   7      487.72      562.02    143.48 o 
  17   4   7      165.46       88.50    122.05 o 
  18   4   7       19.01       38.90    127.94 o 
 -20   5   7      250.15      133.88     71.34 o 
 -19   5   7        9.99      -56.46     58.24 o 
 -18   5   7      350.42      326.72     69.96 o 
 -17   5   7      326.52      304.19     60.05 o 
 -16   5   7      398.32      376.82     78.02 o 
 -15   5   7     1427.65     1377.69     94.57 o 
 -14   5   7      117.78       92.86     43.89 o 
 -13   5   7     2125.39     2440.04    101.11 o 
 -12   5   7      549.25      584.88     51.39 o 
 -11   5   7     1881.75     1745.82     79.02 o 
 -10   5   7     2982.48     2795.57    112.95 o 
  -9   5   7      757.81      739.12     50.99 o 
  -8   5   7     7063.74     7021.88    134.99 o 
  -7   5   7       28.03       21.27     21.79 o 
  -6   5   7    14175.38    13554.91    206.25 o 
  -5   5   7     6243.49     6370.70    125.46 o 
  -4   5   7    24505.40    24708.37    391.62 o 
  -3   5   7      181.39      167.12     27.70 o 
  -2   5   7    10025.04    10645.78    185.98 o 
  -1   5   7      684.75      828.79     59.76 o 
   0   5   7     5418.68     5407.93    119.81 o 
   1   5   7     3298.69     3346.26    125.44 o 
   2   5   7     4473.42     4575.82    109.94 o 
   3   5   7      394.50      318.96     34.74 o 
   4   5   7     4677.93     4948.66    109.26 o 
   5   5   7      105.86       59.27     24.51 o 
   6   5   7     2072.98     2069.63     80.27 o 
   7   5   7       77.40       99.80     37.72 o 
   8   5   7     3476.49     3405.43    136.36 o 
   9   5   7     2761.33     2860.95    149.63 o 
  10   5   7      358.23      177.64     63.43 o 
  11   5   7     3872.41     3732.84    356.93 o 
  12   5   7      166.56      170.63     66.37 o 
  13   5   7     2364.75     2536.59    198.70 o 
  14   5   7       22.52      -39.86     62.30 o 
  15   5   7      711.70      653.58    152.19 o 
  16   5   7      344.55      167.89    102.99 o 
  17   5   7      262.37      289.84    127.53 o 
 -20   6   7        3.66        6.74     69.23 o 
 -19   6   7     1028.03     1222.52    106.81 o 
 -18   6   7        8.60      -55.09     55.09 o 
 -17   6   7      725.98      894.00     87.78 o 
 -16   6   7      552.30      533.68     84.78 o 
 -15   6   7      854.49      760.12     67.32 o 
 -14   6   7     1116.02     1227.58     76.16 o 
 -13   6   7        5.38       29.19     36.63 o 
 -12   6   7     2774.38     2715.05    137.08 o 
 -11   6   7       35.22      -24.57     31.20 o 
 -10   6   7     1308.09     1334.19     85.36 o 
  -9   6   7     3522.82     4083.52    171.46 o 
  -8   6   7     1892.54     1858.74    105.82 o 
  -7   6   7     3357.40     3274.44    117.71 o 
  -6   6   7     4571.15     4726.03    121.69 o 
  -5   6   7     3644.00     3618.69     91.56 o 
  -4   6   7     1229.31     1366.44     59.17 o 
  -3   6   7      319.15      413.55     38.51 o 
  -2   6   7    11679.63    12275.00    226.65 o 
  -1   6   7     3904.13     4063.00    148.28 o 
   0   6   7     7645.55     7324.91    139.12 o 
   1   6   7      195.11      212.39     38.51 o 
   2   6   7     9589.59     8862.08    180.66 o 
   3   6   7    14672.49    14539.00    269.10 o 
   4   6   7     3793.17     3607.23     95.02 o 
   5   6   7     3905.21     4176.84    115.99 o 
   6   6   7      104.98       57.73     35.83 o 
   7   6   7     4238.38     4761.94    160.96 o 
   8   6   7       27.46      -28.84     39.32 o 
   9   6   7     5432.49     5655.79    212.69 o 
  10   6   7     5094.14     5053.02    208.11 o 
  11   6   7     1388.67     1424.57    118.19 o 
  12   6   7     1413.50     1369.65    120.87 o 
  13   6   7       89.33      102.10     71.61 o 
  14   6   7     1018.73      908.27    160.14 o 
  15   6   7        7.41       -5.30     86.73 o 
  16   6   7      477.75      392.12     98.34 o 
  17   6   7      281.62      253.83    120.00 o 
 -20   7   7      440.41      509.19     93.20 o 
 -19   7   7        0.60        7.93     66.18 o 
 -18   7   7      487.75      453.98     88.71 o 
 -17   7   7      468.06      447.06     73.74 o 
 -16   7   7      801.42      722.56     74.84 o 
 -15   7   7     1157.99     1233.42     85.40 o 
 -14   7   7       59.69      110.56     44.15 o 
 -13   7   7     2439.05     2446.41     99.20 o 
 -12   7   7      562.55      547.54     51.16 o 
 -11   7   7     3406.32     3282.33    112.99 o 
 -10   7   7     3420.50     3647.26    123.27 o 
  -9   7   7     1535.58     1570.23     78.51 o 
  -8   7   7     2182.70     2182.06     89.70 o 
  -7   7   7      209.56      283.01     38.01 o 
  -6   7   7     9284.06     9083.48    163.00 o 
  -5   7   7     2697.29     2631.71     77.30 o 
  -4   7   7     2852.97     2896.60    118.15 o 
  -3   7   7     4222.37     4191.81    167.21 o 
  -2   7   7     2141.70     2162.39     76.00 o 
  -1   7   7    13289.59    14350.01    244.06 o 
   0   7   7     2897.69     3035.31     89.13 o 
   1   7   7    17514.89    17180.73    310.59 o 
   2   7   7     5379.68     5522.99    133.29 o 
   3   7   7     6068.85     5863.47    140.18 o 
   4   7   7      891.10      893.34     63.09 o 
   5   7   7     2247.53     2322.84    106.75 o 
   6   7   7     3486.17     3461.99    124.82 o 
   7   7   7        8.99      -12.32     39.33 o 
   8   7   7     4356.73     4523.54    166.92 o 
   9   7   7     4903.17     5369.37    284.07 o 
  10   7   7     1971.11     2157.03    143.77 o 
  11   7   7     1560.65     1429.07    121.98 o 
  12   7   7      251.28      133.35     72.85 o 
  13   7   7     1958.66     2223.49    159.96 o 
  14   7   7        6.96      -77.35     77.35 o 
  15   7   7      549.66      426.05    100.06 o 
  16   7   7      257.29      238.63     93.65 o 
  17   7   7      172.65      128.08    101.62 o 
 -19   8   7      448.09      449.50    104.21 o 
 -18   8   7       49.18       38.86     67.01 o 
 -17   8   7      388.50      465.97     81.03 o 
 -16   8   7      435.02      609.41     84.77 o 
 -15   8   7      242.49      211.99     62.84 o 
 -14   8   7     2123.89     2592.86    177.21 o 
 -13   8   7      139.49      163.40     50.46 o 
 -12   8   7     3311.30     3193.42    143.07 o 
 -11   8   7     3266.89     3318.97    116.62 o 
 -10   8   7     1243.99     1490.84     76.80 o 
  -9   8   7     2180.60     2105.43     88.55 o 
  -8   8   7      455.78      454.70     46.31 o 
  -7   8   7     8918.51     8885.82    177.74 o 
  -6   8   7       28.18       36.79     28.21 o 
  -5   8   7     3768.23     3658.42    102.49 o 
  -4   8   7     7414.73     7753.21    158.61 o 
  -3   8   7     7478.68     7526.56    153.38 o 
  -2   8   7     4486.70     4957.61    159.01 o 
  -1   8   7       63.28       73.61     27.36 o 
   0   8   7    10462.71    11032.80    230.01 o 
   1   8   7        2.05       24.55     32.30 o 
   2   8   7     9992.58    10000.37    225.21 o 
   3   8   7      901.72      938.86     68.60 o 
   4   8   7     1875.88     1988.68     96.44 o 
   5   8   7     3488.31     3577.13    152.36 o 
   6   8   7      360.68      230.11     55.32 o 
   7   8   7     2276.95     1859.74    170.85 o 
   8   8   7     2943.18     2849.03    171.88 o 
   9   8   7     7173.81     7253.72    225.27 o 
  10   8   7     4622.21     4858.66    224.19 o 
  11   8   7      382.19      233.47     73.97 o 
  12   8   7     1943.88     1831.44    166.63 o 
  13   8   7       69.82      -54.08     80.81 o 
  14   8   7      800.33     1008.79    144.60 o 
  15   8   7       93.37       -0.37     83.48 o 
  16   8   7      664.31      767.87    124.26 o 
 -18   9   7      870.11      894.92    106.62 o 
 -17   9   7      303.47      167.55     74.06 o 
 -16   9   7      690.04      726.07     90.57 o 
 -15   9   7      459.68      578.97     79.27 o 
 -14   9   7      198.21      158.52     63.49 o 
 -13   9   7     3342.45     3470.85    147.31 o 
 -12   9   7      109.09      125.20     46.60 o 
 -11   9   7     1377.57     1390.14    109.50 o 
 -10   9   7     1153.13     1164.97     71.81 o 
  -9   9   7      473.86      444.87     51.39 o 
  -8   9   7     1843.57     1679.24     97.93 o 
  -7   9   7       38.78       95.84     33.82 o 
  -6   9   7     4699.97     4473.61    120.71 o 
  -5   9   7      717.73      761.68     57.10 o 
  -4   9   7     3291.62     3131.15    106.61 o 
  -3   9   7    10544.73    11115.10    239.45 o 
  -2   9   7      535.85      515.29     67.02 o 
  -1   9   7    10904.04    10664.07    230.12 o 
   0   9   7      249.29      241.38     46.48 o 
   1   9   7     4722.63     4684.35    169.85 o 
   2   9   7     1428.31     1567.23     94.26 o 
   3   9   7     3940.61     4184.32    166.17 o 
   4   9   7     4342.66     4460.84    147.21 o 
   5   9   7      146.52      124.10     46.03 o 
   6   9   7     3485.71     3851.93    173.46 o 
   7   9   7       57.93       66.72     53.55 o 
   8   9   7     8112.24     8825.07    252.01 o 
   9   9   7     4342.02     4550.92    186.18 o 
  10   9   7     2071.50     2322.16    158.60 o 
  11   9   7      723.74      847.38    106.98 o 
  12   9   7       30.23      -76.21     76.21 o 
  13   9   7     1280.31     1345.12    155.18 o 
  14   9   7        2.10      -46.40     78.81 o 
  15   9   7      953.46     1034.75    132.34 o 
  16   9   7      312.98      204.10    104.76 o 
 -18  10   7      144.49      243.01     83.31 o 
 -17  10   7      382.62      347.36     83.75 o 
 -16  10   7      556.38      643.84     92.91 o 
 -15  10   7      163.92      118.66     67.61 o 
 -14  10   7     2091.57     2217.79    126.06 o 
 -13  10   7        2.25      -39.66     50.78 o 
 -12  10   7     1666.73     1830.86    107.62 o 
 -11  10   7      608.40      705.10     68.04 o 
 -10  10   7     2000.80     1868.13     97.29 o 
  -9  10   7     1537.75     1611.69     83.72 o 
  -8  10   7        7.05       28.56     35.75 o 
  -7  10   7     5848.20     6048.56    148.89 o 
  -6  10   7      209.11      164.84     41.41 o 
  -5  10   7    10061.26    10224.41    221.76 o 
  -4  10   7     3566.62     3640.39    192.98 o 
  -3  10   7     3186.24     3220.94    118.01 o 
  -2  10   7     6132.82     6319.27    221.58 o 
  -1  10   7      320.42      288.75     62.56 o 
   0  10   7     5346.81     5127.04    185.76 o 
   1  10   7      502.66      483.18     70.06 o 
   2  10   7     4596.79     4425.20    188.68 o 
   3  10   7      940.31     1200.33     91.90 o 
   4  10   7      841.00      873.42     80.61 o 
   5  10   7     2550.52     2594.68    161.42 o 
   6  10   7      635.94      682.88     76.10 o 
   7  10   7     3169.32     3297.16    171.80 o 
   8  10   7      780.44      982.05     95.96 o 
   9  10   7     1773.37     1857.69    150.36 o 
  10  10   7      601.80      602.43     98.18 o 
  11  10   7       93.86       21.91     84.08 o 
  12  10   7     1467.21     1591.84    165.80 o 
  13  10   7       29.39       51.09     83.30 o 
  14  10   7      708.03      734.60    120.76 o 
  15  10   7      200.39      191.02     99.59 o 
 -17  11   7      157.01       85.97     81.80 o 
 -16  11   7       75.70      -16.27     77.05 o 
 -15  11   7      453.33      333.77     87.33 o 
 -14  11   7        5.83      -56.68     63.65 o 
 -13  11   7     1904.38     2164.56    215.02 o 
 -12  11   7       95.41      120.83     56.12 o 
 -11  11   7      894.45      764.05     81.42 o 
 -10  11   7      789.48      662.25     69.54 o 
  -9  11   7      919.01      819.69     75.83 o 
  -8  11   7     2552.23     2402.39    131.97 o 
  -7  11   7       72.57       41.10     40.38 o 
  -6  11   7     7856.75     8014.22    185.45 o 
  -5  11   7      458.07      534.60     56.92 o 
  -4  11   7     3273.83     3125.46    153.43 o 
  -3  11   7     2400.97     2824.39    116.18 o 
  -2  11   7     1151.98     1089.53     93.49 o 
  -1  11   7     3279.82     3015.97    173.56 o 
   0  11   7      266.85      180.53     64.10 o 
   1  11   7     2035.79     1996.02    238.95 o 
   2  11   7      148.72      233.98     57.26 o 
   3  11   7     2345.48     3081.25    166.69 o 
   4  11   7     5981.07     5938.35    223.35 o 
   5  11   7       57.94       24.96     49.29 o 
   6  11   7     1328.98     1390.74    104.44 o 
   7  11   7        9.90        7.41     60.42 o 
   8  11   7     2828.42     2899.95    171.01 o 
   9  11   7      107.15      110.42     69.97 o 
  10  11   7      375.17      370.35    121.07 o 
  11  11   7     1289.96     1223.14    172.49 o 
  12  11   7       72.84       60.21     96.04 o 
  13  11   7      596.94      422.92    119.32 o 
  14  11   7       58.07       19.57    103.55 o 
 -16  12   7      138.56       80.58     81.56 o 
 -15  12   7      106.39      161.14     82.20 o 
 -14  12   7      556.62      597.60     97.56 o 
 -13  12   7       35.71       80.80     68.06 o 
 -12  12   7     1338.69     1251.71    141.74 o 
 -11  12   7        5.53      -39.06     53.94 o 
 -10  12   7      333.22      248.29     65.05 o 
  -9  12   7      847.11      733.59     76.10 o 
  -8  12   7      266.88      351.30     59.41 o 
  -7  12   7     2111.18     1992.74    115.12 o 
  -6  12   7      742.18      787.92     66.91 o 
  -5  12   7     1825.98     1730.20    100.46 o 
  -4  12   7      194.22      110.23     50.30 o 
  -3  12   7     1038.30      993.87     93.18 o 
  -2  12   7     2267.61     2593.79    170.32 o 
  -1  12   7      489.67      426.23     86.65 o 
   0  12   7     2085.68     2144.17    154.64 o 
   1  12   7      751.74      573.49     93.89 o 
   2  12   7     2321.73     2401.89    131.26 o 
   3  12   7     1934.57     2126.15    151.92 o 
   4  12   7      711.16      479.24     73.45 o 
   5  12   7     3067.54     3127.09    175.65 o 
   6  12   7        2.69      -10.51     53.61 o 
   7  12   7     1703.10     1815.50    175.86 o 
   8  12   7        1.80       35.29     68.52 o 
   9  12   7      712.33      570.41    111.69 o 
  10  12   7      475.68      246.21     95.58 o 
  11  12   7      155.70       74.22     95.91 o 
  12  12   7      560.01      471.32    119.64 o 
  13  12   7        4.19      -88.93     88.93 o 
 -15  13   7      299.98      254.64     93.23 o 
 -14  13   7        9.39       14.31     76.10 o 
 -13  13   7      216.68      203.29     80.50 o 
 -12  13   7       48.71       60.89     65.92 o 
 -11  13   7     1253.50     1344.61    117.70 o 
 -10  13   7      355.04      413.24     80.99 o 
  -9  13   7      338.61      369.86     75.36 o 
  -8  13   7     1082.97     1293.18     94.12 o 
  -7  13   7       17.31      -45.85     45.85 o 
  -6  13   7     1309.11     1430.01     94.95 o 
  -5  13   7      663.51      620.56     88.43 o 
  -4  13   7     1230.51     1240.05    167.23 o 
  -3  13   7      620.29      569.99    115.48 o 
  -2  13   7      139.04      140.54     79.34 o 
  -1  13   7     1056.55     1015.73    117.94 o 
   0  13   7       79.99       62.27     71.09 o 
   1  13   7     2853.34     2815.83    270.55 o 
   2  13   7      219.55      187.84     68.91 o 
   3  13   7      774.61     1024.69    133.24 o 
   4  13   7     1596.01     1451.23    169.35 o 
   5  13   7       26.97       19.57     59.35 o 
   6  13   7      558.90      545.24     82.64 o 
   7  13   7      179.88      245.11     81.43 o 
   8  13   7      716.81      536.83    110.20 o 
   9  13   7      114.67      183.17     81.52 o 
  10  13   7      119.12      141.48     99.48 o 
  11  13   7      676.54      457.60    125.89 o 
  12  13   7       40.09       46.16     99.39 o 
 -14  14   7      174.60      149.68     89.12 o 
 -13  14   7        2.64       18.29     76.06 o 
 -12  14   7      381.14      308.16     88.57 o 
 -11  14   7      137.79      150.22     77.14 o 
 -10  14   7      206.91      214.02     78.23 o 
  -9  14   7      757.40      795.30    108.62 o 
  -8  14   7      278.62      281.64     83.19 o 
  -7  14   7      717.23      785.26    105.22 o 
  -6  14   7       44.03      176.74     81.76 o 
  -5  14   7      298.23      227.98     73.90 o 
  -4  14   7      376.85      216.44     92.79 o 
  -3  14   7      618.85      468.33    102.08 o 
  -2  14   7      925.47     1095.06    217.76 o 
  -1  14   7        9.07       27.98     76.21 o 
   0  14   7     1402.62     1275.29    136.00 o 
   1  14   7       39.07      -45.01     71.38 o 
   2  14   7      606.74      708.51    100.85 o 
   3  14   7      430.97      393.61     86.51 o 
   4  14   7       71.15       55.34     71.85 o 
   5  14   7      650.31      769.09    118.57 o 
   6  14   7       93.41      106.07     67.23 o 
   7  14   7      926.65      888.23    118.25 o 
   8  14   7       60.53       -5.44     76.53 o 
   9  14   7      297.67      482.45    108.01 o 
  10  14   7      527.79      452.97    124.48 o 
  11  14   7       88.05       61.14    101.98 o 
 -12  15   7        0.54       -1.32     78.54 o 
 -11  15   7      337.14      261.37     87.33 o 
 -10  15   7      117.11      133.21     88.86 o 
  -9  15   7        7.97       36.78     90.57 o 
  -8  15   7      575.90      496.53    112.48 o 
  -7  15   7        8.47       94.50    127.37 o 
  -6  15   7      245.66      354.76    117.90 o 
  -5  15   7       53.26       30.93     87.59 o 
  -4  15   7      253.31      188.22     94.97 o 
  -3  15   7      388.50      675.97    143.13 o 
  -2  15   7       20.47        9.82     83.53 o 
  -1  15   7      895.37     1089.67    134.22 o 
   0  15   7      110.16      131.31     88.27 o 
   1  15   7     1089.00      994.13    130.40 o 
   2  15   7       63.13       66.73     71.45 o 
   3  15   7      251.93      278.45     84.69 o 
   4  15   7      216.69      264.38     86.45 o 
   5  15   7       33.45      113.66     80.62 o 
   6  15   7      761.27     1086.51    126.74 o 
   7  15   7        3.09       86.76    109.41 o 
   8  15   7      245.09      280.72    100.91 o 
   9  15   7      145.29      153.03    101.77 o 
 -10  16   7      171.30      296.43    117.43 o 
  -9  16   7       26.22       24.92     98.64 o 
  -8  16   7        9.02      -10.11    105.81 o 
  -7  16   7      394.93      343.13    159.69 o 
  -6  16   7        0.11      -18.35    120.52 o 
  -5  16   7      133.79      109.21    104.98 o 
  -4  16   7        8.02      110.39    127.28 o 
  -3  16   7      193.93      311.94    119.59 o 
  -2  16   7      196.87       78.53     98.72 o 
  -1  16   7        0.28      -83.52     83.52 o 
   0  16   7      431.79      348.56    103.80 o 
   1  16   7       13.21      -44.24     86.90 o 
   2  16   7       56.08      121.58     83.68 o 
   3  16   7       13.14      -45.38     76.84 o 
   4  16   7       96.74       64.23     81.92 o 
   5  16   7      197.31      266.98    109.94 o 
   6  16   7       34.01       68.40    112.30 o 
   7  16   7      195.92      117.54    128.06 o 
  -7  17   7        0.09      -61.77    141.37 o 
  -6  17   7       99.70      165.10    143.22 o 
  -5  17   7        0.21      151.23    139.50 o 
  -4  17   7       29.21      -37.39    102.07 o 
  -3  17   7       14.32      -42.84    108.33 o 
  -2  17   7       98.85       63.45    106.34 o 
  -1  17   7       33.70      -60.02     96.46 o 
   0  17   7      132.60      189.89    111.45 o 
   1  17   7        8.94       96.68     90.40 o 
   2  17   7       18.82       51.66     90.55 o 
   3  17   7      128.99      119.80     91.21 o 
   4  17   7       34.53       -4.27    101.00 o 
   5  17   7        0.10      -14.15    250.90 o 
 -21   0   8       12.87       31.02     93.86 o 
 -20   0   8     1108.85     1301.86    142.30 o 
 -19   0   8      334.76      381.51     84.38 o 
 -18   0   8      656.79      780.25     86.23 o 
 -17   0   8     1579.00     1877.20    117.51 o 
 -16   0   8       10.85       -7.96     47.08 o 
 -15   0   8     9722.52    10262.33    252.14 o 
 -14   0   8        6.29      -20.39     41.74 o 
 -13   0   8     1073.90     1276.34     91.67 o 
 -12   0   8     1355.01     1590.66    111.92 o 
 -11   0   8     1361.23     1414.72     87.80 o 
 -10   0   8     2647.17     2710.95    112.45 o 
  -9   0   8      728.52      677.63     49.67 o 
  -8   0   8     7807.46     8904.85    190.96 o 
  -7   0   8     1632.44     1459.21     62.02 o 
  -6   0   8      220.14      221.38     28.26 o 
  -5   0   8    37384.64    36505.90    583.39 o 
  -4   0   8       37.84        8.66     15.65 o 
  -3   0   8     2995.49     3269.95     85.33 o 
  -2   0   8    22693.60    22263.31    423.39 o 
  -1   0   8     2586.45     2880.42     92.30 o 
   0   0   8      948.69      869.69     49.81 o 
   1   0   8    49168.58    48204.43    961.18 o 
   2   0   8    39976.96    37899.89    861.47 o 
   3   0   8       62.94      -26.11     29.13 o 
   4   0   8    50143.31    49222.08   1285.09 o 
   5   0   8      167.86       60.75     48.29 o 
   6   0   8    14990.02    15621.69    398.28 o 
   7   0   8     9805.60    10123.84    307.28 o 
   8   0   8      100.30      121.65     47.42 o 
   9   0   8     4389.14     4490.14    214.63 o 
  10   0   8       31.27        4.02     76.09 o 
  11   0   8     7175.10     7295.70    383.10 o 
  12   0   8      376.62      290.02    115.79 o 
  13   0   8     2420.45     2408.82    247.08 o 
  14   0   8     2241.32     2598.88    356.22 o 
  15   0   8      394.38      267.39    146.77 o 
  16   0   8     1127.60     1645.29    337.71 o 
  17   0   8       10.95       86.54    216.61 o 
  18   0   8      575.04      525.21    284.92 o 
 -21   1   8      877.99      946.66     93.17 o 
 -20   1   8      238.11      169.18     58.64 o 
 -19   1   8      106.32       64.33     51.23 o 
 -18   1   8     1429.31     1442.77     92.58 o 
 -17   1   8      213.69       62.40     39.61 o 
 -16   1   8     2917.90     3026.63     98.60 o 
 -15   1   8     2181.41     2183.97     84.76 o 
 -14   1   8     9104.43     8808.82    156.91 o 
 -13   1   8      704.46      681.66     47.63 o 
 -12   1   8     1300.59     1535.68     66.21 o 
 -11   1   8     8609.69     8889.78    158.53 o 
 -10   1   8     1291.94     1265.90     53.36 o 
  -9   1   8    14122.59    14188.63    207.72 o 
  -8   1   8     2223.70     2056.31     56.77 o 
  -7   1   8    16098.20    17074.83    226.54 o 
  -6   1   8     5126.50     4791.24     83.20 o 
  -5   1   8      139.06       80.07     18.29 o 
  -4   1   8    22514.34    21599.48    270.84 o 
  -3   1   8      454.43      402.26     25.26 o 
  -2   1   8     8103.37     7729.70    126.91 o 
  -1   1   8       17.74       15.67     14.18 o 
   0   1   8    31768.37    32410.35    424.74 o 
   1   1   8    11518.23    11137.25    190.64 o 
   2   1   8    12981.88    13080.79    235.95 o 
   3   1   8    22925.73    22757.19    383.12 o 
   4   1   8      789.20      757.61     57.68 o 
   5   1   8     5156.25     4829.94    103.78 o 
   6   1   8     5911.56     5862.17    133.34 o 
   7   1   8     3087.02     3141.40     95.74 o 
   8   1   8     6244.26     6492.60    162.22 o 
   9   1   8       13.21      -15.43     33.52 o 
  10   1   8    10578.77    10696.06    262.14 o 
  11   1   8      892.40      921.83    114.58 o 
  12   1   8     4758.95     4913.84    191.67 o 
  13   1   8     1246.30     1165.29    112.68 o 
  14   1   8     1332.81     1335.96    111.73 o 
  15   1   8     1688.90     1776.43    196.99 o 
  16   1   8       97.63       25.13    113.34 o 
  17   1   8     1229.92     1244.63    158.03 o 
  18   1   8      110.64      136.48    177.69 o 
 -21   2   8      169.37      125.01     70.53 o 
 -20   2   8      354.31      325.88     65.09 o 
 -19   2   8      607.89      610.36     65.74 o 
 -18   2   8      226.26      295.36     53.56 o 
 -17   2   8     2068.77     2215.50     99.23 o 
 -16   2   8       83.98       72.66     36.94 o 
 -15   2   8     4932.87     5018.02    132.17 o 
 -14   2   8     1957.18     2080.68     90.21 o 
 -13   2   8     2514.06     2552.22     93.29 o 
 -12   2   8     3609.67     3970.68    157.75 o 
 -11   2   8     2654.72     2464.97     81.18 o 
 -10   2   8    12555.26    12318.78    198.81 o 
  -9   2   8       22.77       29.57     20.63 o 
  -8   2   8     7772.54     7310.40    127.85 o 
  -7   2   8      429.12      381.33     30.57 o 
  -6   2   8     8426.53     9015.33    137.93 o 
  -5   2   8    23532.88    24032.23    312.57 o 
  -4   2   8      224.72      286.52     24.89 o 
  -3   2   8    27480.49    27157.77    360.38 o 
  -2   2   8     7301.00     7574.10    140.33 o 
  -1   2   8    34625.13    34457.00    494.79 o 
   0   2   8     7694.75     7235.62    133.60 o 
   1   2   8    22386.60    23156.47    416.11 o 
   2   2   8     8739.90     8975.63    189.70 o 
   3   2   8       59.47       29.96     24.24 o 
   4   2   8    11710.60    11705.22    237.68 o 
   5   2   8     3050.33     3233.53    103.72 o 
   6   2   8     9998.68     9676.65    193.35 o 
   7   2   8     5357.19     5166.60    183.89 o 
   8   2   8     2052.14     1975.59     89.69 o 
   9   2   8     7909.66     7737.17    189.21 o 
  10   2   8      110.82      125.36     43.91 o 
  11   2   8     7521.83     8092.17    223.42 o 
  12   2   8     1283.53     1395.42     97.09 o 
  13   2   8     1530.85     1445.64    135.31 o 
  14   2   8      641.30      697.32    105.03 o 
  15   2   8      632.73      455.71    131.32 o 
  16   2   8     1507.10     1089.90    204.16 o 
  17   2   8        3.55       26.23     99.00 o 
  18   2   8      687.50      628.31    173.70 o 
 -21   3   8      567.54      480.48     80.85 o 
 -20   3   8      365.08      441.00     74.76 o 
 -19   3   8      655.74      673.25     71.48 o 
 -18   3   8      657.83      587.30     62.34 o 
 -17   3   8        9.11       85.25     48.28 o 
 -16   3   8     1792.99     1924.30    124.81 o 
 -15   3   8      253.15      153.20     43.89 o 
 -14   3   8     3485.15     3736.12    140.80 o 
 -13   3   8     1650.00     1516.68     92.31 o 
 -12   3   8      969.67      835.49     50.91 o 
 -11   3   8     4371.02     4158.00    103.33 o 
 -10   3   8       19.29      -13.69     21.81 o 
  -9   3   8     5027.41     5124.28    109.91 o 
  -8   3   8        6.35       -4.17     20.46 o 
  -7   3   8     1546.22     1170.70     49.13 o 
  -6   3   8     8566.17     8356.60    143.71 o 
  -5   3   8     1788.81     2217.28     95.73 o 
  -4   3   8    25426.32    25632.92    361.19 o 
  -3   3   8     5871.33     5970.78     97.06 o 
  -2   3   8    32965.70    31915.21    488.12 o 
  -1   3   8    20715.53    20947.41    378.44 o 
   0   3   8    24100.36    24430.97    474.17 o 
   1   3   8     8245.67     8608.25    199.49 o 
   2   3   8     1008.07      819.01     52.70 o 
   3   3   8    13240.79    13018.22    281.50 o 
   4   3   8      461.96      445.92     87.01 o 
   5   3   8     8176.96     7826.91    195.38 o 
   6   3   8     1597.03     1421.35     88.97 o 
   7   3   8     6598.77     6084.85    157.15 o 
   8   3   8     5731.20     5646.14    239.81 o 
   9   3   8      389.93      421.31     68.60 o 
  10   3   8     5972.80     5854.63    170.50 o 
  11   3   8       35.33      -15.59     44.85 o 
  12   3   8     3038.30     3325.77    144.63 o 
  13   3   8     1899.40     2037.77    132.01 o 
  14   3   8      350.06      376.22    119.01 o 
  15   3   8      779.62      688.62    141.34 o 
  16   3   8      139.67      206.73    152.83 o 
  17   3   8     1320.05     1327.77    189.48 o 
  18   3   8       80.27      187.26    167.40 o 
 -21   4   8      147.22      108.92     68.68 o 
 -20   4   8      248.98      240.57     69.35 o 
 -19   4   8      340.12      279.83     84.33 o 
 -18   4   8       39.85      -42.31     53.29 o 
 -17   4   8      879.63      988.91     82.64 o 
 -16   4   8      203.44       70.32     45.27 o 
 -15   4   8     2234.11     2288.56    104.26 o 
 -14   4   8     2260.74     2286.96     99.78 o 
 -13   4   8     2588.47     2786.02    105.35 o 
 -12   4   8     1570.40     1642.16     89.10 o 
 -11   4   8      502.07      553.40     43.59 o 
 -10   4   8     9206.80     9488.10    173.25 o 
  -9   4   8      228.38      171.83     28.56 o 
  -8   4   8     7996.71     7957.11    147.05 o 
  -7   4   8     1293.60     1554.69     67.45 o 
  -6   4   8     1918.97     1766.00     60.26 o 
  -5   4   8      786.70      684.83     38.36 o 
  -4   4   8     1499.06     1466.54     57.83 o 
  -3   4   8    33067.20    33699.04    487.29 o 
  -2   4   8     3648.77     3506.09     88.13 o 
  -1   4   8     2588.81     2562.95     70.60 o 
   0   4   8     3552.49     3658.93    129.75 o 
   1   4   8      730.96      785.92     55.97 o 
   2   4   8     6784.75     6257.78    220.96 o 
   3   4   8       70.00       45.53     18.47 o 
   4   4   8     6336.34     5982.17    129.86 o 
   5   4   8     7195.22     7165.39    170.08 o 
   6   4   8     1854.18     2056.52     92.07 o 
   7   4   8      559.82      582.58     72.46 o 
   8   4   8     3765.82     3917.46    131.66 o 
   9   4   8    10958.09    10527.65    315.79 o 
  10   4   8       50.58       74.63     48.76 o 
  11   4   8     1936.17     1876.37    111.47 o 
  12   4   8     1595.74     1642.53    109.83 o 
  13   4   8      824.25      778.76     97.43 o 
  14   4   8      590.75      525.65    129.41 o 
  15   4   8      561.06      625.24    143.61 o 
  16   4   8     1894.83     1904.91    318.02 o 
  17   4   8       35.55      173.72    135.62 o 
 -20   5   8      218.99      119.53     75.47 o 
 -19   5   8      229.35      253.12     80.65 o 
 -18   5   8      339.09      215.66     92.34 o 
 -17   5   8       23.00       64.59     53.32 o 
 -16   5   8     1197.50     1177.53     81.03 o 
 -15   5   8      311.63      258.10     50.93 o 
 -14   5   8      820.35      817.62     65.23 o 
 -13   5   8     2884.11     2809.13    106.77 o 
 -12   5   8     2240.99     2407.46    100.98 o 
 -11   5   8      724.90      751.49     53.75 o 
 -10   5   8       33.39        4.72     26.87 o 
  -9   5   8     2823.06     2863.09     87.37 o 
  -8   5   8      121.25      102.98     27.44 o 
  -7   5   8     2991.89     3057.36     84.54 o 
  -6   5   8     4015.16     3986.25     91.69 o 
  -5   5   8     4680.64     4525.61    106.84 o 
  -4   5   8    11712.25    11009.54    198.83 o 
  -3   5   8        6.71       46.92     19.88 o 
  -2   5   8     4554.71     4433.86     97.96 o 
  -1   5   8     1714.70     1595.49     61.65 o 
   0   5   8     1729.01     1732.03     72.19 o 
   1   5   8     7329.77     7433.61    155.44 o 
   2   5   8      714.88      701.53     45.72 o 
   3   5   8     6606.22     6879.19    137.71 o 
   4   5   8        0.70        8.90     20.81 o 
   5   5   8    11578.57    12340.44    238.74 o 
   6   5   8      274.69      212.98     42.30 o 
   7   5   8     1281.28     1366.25    123.04 o 
   8   5   8     2262.25     2197.48    131.13 o 
   9   5   8      543.74      718.68     89.75 o 
  10   5   8     1949.24     1872.22    129.63 o 
  11   5   8       16.08      -11.45     57.38 o 
  12   5   8     1089.21     1125.29    169.46 o 
  13   5   8      633.61      574.19    113.94 o 
  14   5   8      277.71      308.72     84.78 o 
  15   5   8      669.35      779.06    130.55 o 
  16   5   8       16.05       23.18    141.34 o 
  17   5   8      508.55      334.95    258.43 o 
 -20   6   8      110.61      146.14     73.97 o 
 -19   6   8      264.84      256.67     74.15 o 
 -18   6   8      129.86       57.66     58.46 o 
 -17   6   8      431.20      368.60     66.20 o 
 -16   6   8       49.46       55.93     46.39 o 
 -15   6   8      732.85      750.36     81.09 o 
 -14   6   8       87.61      105.38     42.24 o 
 -13   6   8      830.81      673.57     60.20 o 
 -12   6   8      582.11      536.50     68.01 o 
 -11   6   8      540.78      593.85     53.67 o 
 -10   6   8     1324.01     1298.55     68.80 o 
  -9   6   8       11.94       31.10     31.19 o 
  -8   6   8     1546.60     1648.56     67.60 o 
  -7   6   8     4403.49     4519.64    111.20 o 
  -6   6   8     2235.24     1978.29     75.77 o 
  -5   6   8     5473.97     5063.50    117.47 o 
  -4   6   8     7290.91     8061.77    159.27 o 
  -3   6   8     8243.52     7858.84    163.24 o 
  -2   6   8      273.00      278.14     33.89 o 
  -1   6   8     1776.01     1868.25     79.95 o 
   0   6   8      885.43      804.45     43.60 o 
   1   6   8       32.77       -0.78     25.55 o 
   2   6   8    16483.19    16807.25    303.89 o 
   3   6   8     1533.65     1281.59     64.49 o 
   4   6   8     4572.34     4911.29    141.29 o 
   5   6   8      777.88      596.53     65.12 o 
   6   6   8     1085.93      996.82     76.36 o 
   7   6   8        9.34       -2.12     39.40 o 
   8   6   8      630.97      612.37     89.41 o 
   9   6   8     1069.33      920.86     97.53 o 
  10   6   8       60.19      -19.76     55.52 o 
  11   6   8      528.87      716.61    109.90 o 
  12   6   8      108.09      106.64     70.28 o 
  13   6   8       64.93       -0.95     69.21 o 
  14   6   8      425.05      411.27    110.48 o 
  15   6   8       22.62      -10.24     91.65 o 
  16   6   8      423.08      375.36    124.37 o 
  17   6   8       14.91      -88.58    123.04 o 
 -20   7   8       55.58        9.34     74.59 o 
 -19   7   8       50.63       97.42     68.37 o 
 -18   7   8      367.08      322.52     85.32 o 
 -17   7   8       12.78       52.12     58.16 o 
 -16   7   8      103.50      136.02     51.79 o 
 -15   7   8      333.14      313.36     58.28 o 
 -14   7   8      303.96      194.83     46.52 o 
 -13   7   8      779.38      755.24     60.62 o 
 -12   7   8      964.45      887.72     86.19 o 
 -11   7   8     1236.43     1103.06     73.39 o 
 -10   7   8      557.15      517.01     52.82 o 
  -9   7   8     2475.06     2682.13    133.64 o 
  -8   7   8      441.71      389.15     45.72 o 
  -7   7   8     3425.43     3353.66    107.81 o 
  -6   7   8     2099.24     1942.78     75.72 o 
  -5   7   8     4362.99     4097.37    108.70 o 
  -4   7   8       26.26       10.73     25.07 o 
  -3   7   8      344.19      354.87     38.71 o 
  -2   7   8      428.86      466.32     48.38 o 
  -1   7   8      701.17      707.47     40.44 o 
   0   7   8      516.88      493.15     40.66 o 
   1   7   8    10942.32    10698.44    214.80 o 
   2   7   8       78.84      145.29     34.71 o 
   3   7   8     1187.06     1233.22     68.00 o 
   4   7   8      207.26      194.11     41.28 o 
   5   7   8     1557.59     1703.10     89.43 o 
   6   7   8      130.50       59.25     44.84 o 
   7   7   8      208.73       80.81     47.92 o 
   8   7   8     1292.73     1313.40    117.60 o 
   9   7   8       26.75       41.90     58.83 o 
  10   7   8      101.50      106.68     66.54 o 
  11   7   8      163.52      200.61     72.79 o 
  12   7   8      433.62      248.09    100.15 o 
  13   7   8      433.49      406.70     93.83 o 
  14   7   8       85.83      202.01     90.72 o 
  15   7   8      461.01      402.24    114.78 o 
  16   7   8       10.22       18.68     92.35 o 
 -19   8   8       58.01      122.03     78.43 o 
 -18   8   8      163.96      179.27     75.09 o 
 -17   8   8       20.94      -15.45     62.46 o 
 -16   8   8        0.07      -13.51     55.26 o 
 -15   8   8       13.10        8.89     50.19 o 
 -14   8   8       53.43       30.55     46.56 o 
 -13   8   8       67.32       43.34     42.79 o 
 -12   8   8      191.59      174.70     42.67 o 
 -11   8   8     1236.81     1210.97     73.81 o 
 -10   8   8      438.06      320.73     46.33 o 
  -9   8   8      798.17      698.40     69.47 o 
  -8   8   8       13.38       18.17     31.18 o 
  -7   8   8      992.79      856.34     56.39 o 
  -6   8   8      483.17      413.22     42.15 o 
  -5   8   8        3.92        0.08     28.41 o 
  -4   8   8      142.70      110.81     31.01 o 
  -3   8   8      355.68      342.30     37.31 o 
  -2   8   8        7.65       42.68     25.98 o 
  -1   8   8      505.13      518.21     45.78 o 
   0   8   8     4747.04     4387.95    155.37 o 
   1   8   8      824.89      747.34     65.00 o 
   2   8   8     4613.32     4720.25    142.86 o 
   3   8   8        7.70       44.10     37.01 o 
   4   8   8      978.81      987.37     71.49 o 
   5   8   8        1.33      -25.06     38.70 o 
   6   8   8      685.82      742.51     75.62 o 
   7   8   8     1446.06     1456.71    102.40 o 
   8   8   8        9.10       55.14     58.34 o 
   9   8   8       76.03       72.22     64.76 o 
  10   8   8       95.19      -53.78     84.51 o 
  11   8   8      619.51      782.06    108.77 o 
  12   8   8       16.63      -62.11     62.11 o 
  13   8   8      120.10      169.72     92.95 o 
  14   8   8      184.50      254.73    106.44 o 
  15   8   8        0.56      -60.43     80.55 o 
  16   8   8       25.19      -28.75     92.83 o 
 -18   9   8       18.27      -37.69     66.38 o 
 -17   9   8       22.34      -26.27     65.93 o 
 -16   9   8        7.75       34.45     65.01 o 
 -15   9   8        3.74      -24.00     56.26 o 
 -14   9   8        7.79      -48.08     48.08 o 
 -13   9   8      170.74      144.98     49.74 o 
 -12   9   8      110.06       19.74     43.72 o 
 -11   9   8      322.95      323.45     50.28 o 
 -10   9   8      455.63      451.21     53.03 o 
  -9   9   8      241.31      238.38     47.09 o 
  -8   9   8       32.94       21.54     33.45 o 
  -7   9   8       92.94      103.67     35.32 o 
  -6   9   8        4.17       -6.42     31.01 o 
  -5   9   8      442.08      417.95     45.81 o 
  -4   9   8       29.71       32.56     31.08 o 
  -3   9   8      812.48      828.29     57.65 o 
  -2   9   8      218.42      175.13     36.50 o 
  -1   9   8       38.38       66.90     42.81 o 
   0   9   8      769.92      811.11     87.95 o 
   1   9   8      615.38      581.34     63.30 o 
   2   9   8     1011.74     1085.00     92.39 o 
   3   9   8      144.90      129.71     43.66 o 
   4   9   8       28.00        1.17     41.22 o 
   5   9   8      125.58      152.26     45.58 o 
   6   9   8      117.29      193.16     56.11 o 
   7   9   8        1.74       38.62     51.66 o 
   8   9   8     1096.21     1106.52    124.34 o 
   9   9   8       40.35       47.11     67.03 o 
  10   9   8       71.69       -8.34     64.07 o 
  11   9   8       10.10       55.47     71.41 o 
  12   9   8       11.17      -75.76     77.13 o 
  13   9   8      106.44       88.47     91.92 o 
  14   9   8        0.26       40.89    102.22 o 
  15   9   8       89.14       93.94     94.40 o 
 -18  10   8        2.23       18.95     74.97 o 
 -17  10   8       29.97       75.85     72.65 o 
 -16  10   8       21.83       24.63     67.04 o 
 -15  10   8       14.40       -9.79     58.84 o 
 -14  10   8       38.26       72.53     61.15 o 
 -13  10   8       17.91      113.65     56.65 o 
 -12  10   8       32.69       38.66     48.90 o 
 -11  10   8        0.16       73.80     44.47 o 
 -10  10   8      428.15      392.47     51.92 o 
  -9  10   8       14.37       23.55     36.61 o 
  -8  10   8      214.30      230.25     43.37 o 
  -7  10   8      796.49      938.37     91.61 o 
  -6  10   8       15.16        1.18     36.82 o 
  -5  10   8      320.21      219.85     43.47 o 
  -4  10   8      371.53      320.76     50.88 o 
  -3  10   8       48.30       18.10     37.11 o 
  -2  10   8      442.40      445.94     57.67 o 
  -1  10   8      292.44      311.30     61.59 o 
   0  10   8       36.04      -22.61     46.20 o 
   1  10   8      140.51      233.77     55.01 o 
   2  10   8      485.88      545.77     67.32 o 
   3  10   8        6.14       10.18     46.98 o 
   4  10   8      185.73      250.71     56.17 o 
   5  10   8        0.32       -5.30     45.83 o 
   6  10   8       53.37       52.12     52.34 o 
   7  10   8      708.22      529.42     94.66 o 
   8  10   8      108.52      118.10     63.49 o 
   9  10   8      105.86       70.91     69.12 o 
  10  10   8       26.35      -13.29     70.11 o 
  11  10   8        6.07       26.84     77.23 o 
  12  10   8      116.35       59.06     88.58 o 
  13  10   8        7.40        0.82     87.32 o 
  14  10   8       35.66       53.38     90.39 o 
 -17  11   8       10.61      -56.76     74.93 o 
 -16  11   8        0.44      -19.86     69.40 o 
 -15  11   8       31.72       -8.73     66.56 o 
 -14  11   8      150.10      223.42     71.57 o 
 -13  11   8       36.10      124.34     65.59 o 
 -12  11   8       14.87        8.19     50.48 o 
 -11  11   8      215.81      180.36     53.19 o 
 -10  11   8       86.66      -26.54     45.91 o 
  -9  11   8      422.17      411.89     57.07 o 
  -8  11   8      184.39      114.27     42.93 o 
  -7  11   8      156.45      154.25     44.78 o 
  -6  11   8      381.29      294.85     57.34 o 
  -5  11   8       94.71      119.70     46.96 o 
  -4  11   8       13.78       12.15     39.90 o 
  -3  11   8      216.07      234.02     61.61 o 
  -2  11   8      535.94      336.48    110.77 o 
  -1  11   8      396.81      339.18    167.80 o 
   0  11   8        4.48      -44.51     52.92 o 
   1  11   8       98.86       55.43     52.32 o 
   2  11   8      223.32      211.21     58.27 o 
   3  11   8      809.39      692.20     86.06 o 
   4  11   8      174.66      155.48     61.05 o 
   5  11   8      109.67      107.06     58.07 o 
   6  11   8      249.38      137.57     64.80 o 
   7  11   8       20.86      -13.99    100.92 o 
   8  11   8      402.80      215.52     74.92 o 
   9  11   8       55.57      221.87     96.39 o 
  10  11   8      237.32      111.21     90.12 o 
  11  11   8        4.20       19.52    102.27 o 
  12  11   8       13.79       40.21    106.67 o 
  13  11   8        7.06       20.38    102.24 o 
  14  11   8       53.79        2.50     98.78 o 
 -16  12   8       14.75       29.89     85.58 o 
 -15  12   8        5.02       36.25     77.86 o 
 -14  12   8       65.69      157.05     77.41 o 
 -13  12   8       62.76       20.45     66.76 o 
 -12  12   8      234.39      227.31     74.60 o 
 -11  12   8       59.86       89.25     63.94 o 
 -10  12   8       49.97      153.34     57.61 o 
  -9  12   8       18.25       32.71     49.84 o 
  -8  12   8      207.06      153.11     54.41 o 
  -7  12   8        0.53       84.82     45.91 o 
  -6  12   8       30.72      110.48     47.96 o 
  -5  12   8      401.64      282.31     60.41 o 
  -4  12   8      337.92      440.31     75.63 o 
  -3  12   8       69.34       66.28     69.54 o 
  -2  12   8      186.56      113.29    104.76 o 
  -1  12   8      132.50       40.89     68.75 o 
   0  12   8      574.41      556.47    126.59 o 
   1  12   8      472.37      621.85    107.49 o 
   2  12   8      678.39      729.31     83.31 o 
   3  12   8       14.10       23.71     54.58 o 
   4  12   8      298.89      278.06    113.79 o 
   5  12   8       28.47        4.56     56.74 o 
   6  12   8       78.00      142.56     68.63 o 
   7  12   8      177.79       99.67     76.19 o 
   8  12   8       31.34       32.72     70.34 o 
   9  12   8      454.65      557.66    114.17 o 
  10  12   8       49.63        9.74    103.38 o 
  11  12   8      217.04      127.73    100.74 o 
  12  12   8       17.51      -58.89     83.66 o 
  13  12   8       82.04       -3.70    103.72 o 
 -15  13   8        3.38      -59.60     78.91 o 
 -14  13   8       16.17      -15.17     74.63 o 
 -13  13   8      129.73      102.65     76.56 o 
 -12  13   8       22.69      -33.12     65.34 o 
 -11  13   8      177.37      183.03     73.12 o 
 -10  13   8       51.70      -13.13     62.88 o 
  -9  13   8       70.07       45.65     58.73 o 
  -8  13   8        0.37      -23.73     54.91 o 
  -7  13   8      250.87      257.30     59.18 o 
  -6  13   8       27.75       12.36     53.07 o 
  -5  13   8       32.48      -56.97     56.97 o 
  -4  13   8      506.01      552.60     98.47 o 
  -3  13   8      458.23      426.00     94.71 o 
  -2  13   8      299.05      199.73     81.38 o 
  -1  13   8       26.90       17.14     66.45 o 
   0  13   8     1294.45     1358.87    135.55 o 
   1  13   8      266.75      312.38    128.96 o 
   2  13   8      305.55      280.26     74.29 o 
   3  13   8      129.17       77.47     65.64 o 
   4  13   8        0.90      -48.86     55.15 o 
   5  13   8      676.22      670.62     95.93 o 
   6  13   8       13.73       12.01     69.89 o 
   7  13   8        8.92        6.16     68.55 o 
   8  13   8      182.92      219.56    110.74 o 
   9  13   8      121.58      100.51    115.92 o 
  10  13   8       98.81      131.96    100.74 o 
  11  13   8        1.87       48.05    103.36 o 
  12  13   8       13.76      -92.55    116.87 o 
 -14  14   8       42.50      -16.68    147.97 o 
 -13  14   8      174.90      177.94     87.19 o 
 -12  14   8      205.75      157.52    107.09 o 
 -11  14   8        2.67       40.26     72.02 o 
 -10  14   8      285.30      327.49     81.29 o 
  -9  14   8       25.41       28.66     66.32 o 
  -8  14   8      412.09      454.91     92.54 o 
  -7  14   8       71.38      103.23     81.32 o 
  -6  14   8      543.75      602.41     95.64 o 
  -5  14   8      147.74      197.91     89.83 o 
  -4  14   8       17.80      -13.15     74.19 o 
  -3  14   8      287.04      171.12     90.28 o 
  -2  14   8       10.82       77.23     83.21 o 
  -1  14   8      239.68      412.70    102.27 o 
   0  14   8       90.41      162.79     87.23 o 
   1  14   8      456.61      427.67    135.40 o 
   2  14   8      419.58      305.41     83.90 o 
   3  14   8        4.50       20.28     67.65 o 
   4  14   8      285.81      221.57     81.75 o 
   5  14   8        0.17        5.14     74.62 o 
   6  14   8      141.43      212.98     83.52 o 
   7  14   8      213.44      180.78     79.75 o 
   8  14   8       89.33      182.84     94.77 o 
   9  14   8      189.88      210.17    110.45 o 
  10  14   8        0.65       30.78    107.16 o 
 -12  15   8       28.76        7.20     80.78 o 
 -11  15   8      169.86      191.05     95.33 o 
 -10  15   8        4.70      -56.44     79.02 o 
  -9  15   8      314.58      271.52    153.99 o 
  -8  15   8       80.59      112.98    102.99 o 
  -7  15   8      367.21      476.34    113.19 o 
  -6  15   8      187.27      126.26    108.56 o 
  -5  15   8      142.34      142.79    108.73 o 
  -4  15   8      511.00      461.27    112.44 o 
  -3  15   8        2.29      -58.09     81.69 o 
  -2  15   8      240.40      228.62     98.85 o 
  -1  15   8      249.71      185.18     92.62 o 
   0  15   8      670.61      440.93    170.99 o 
   1  15   8      276.97      243.44     88.84 o 
   2  15   8       84.93      116.12     78.53 o 
   3  15   8      793.62      666.76    107.80 o 
   4  15   8       12.03       70.97     81.37 o 
   5  15   8      499.56      234.01    159.04 o 
   6  15   8      154.71      224.58    103.88 o 
   7  15   8      500.48      384.97    129.61 o 
   8  15   8      135.29      146.57     98.34 o 
   9  15   8       86.67      -41.61     97.69 o 
 -10  16   8      337.00      293.28    114.59 o 
  -9  16   8       15.20       42.15    115.57 o 
  -8  16   8      261.81      407.02    174.38 o 
  -7  16   8      161.77      169.05    150.23 o 
  -6  16   8      245.49      151.01    120.70 o 
  -5  16   8      462.56      577.07    137.86 o 
  -4  16   8      110.45       30.26    103.24 o 
  -3  16   8      391.13      556.69    141.70 o 
  -2  16   8       69.99       99.37     91.55 o 
  -1  16   8      573.38      561.27    122.39 o 
   0  16   8      125.50       38.11     96.45 o 
   1  16   8      146.14       99.96     87.51 o 
   2  16   8      571.78      385.26    107.66 o 
   3  16   8      144.57       98.86     85.23 o 
   4  16   8      427.67      519.27    139.93 o 
   5  16   8       33.63      -13.53    102.22 o 
   6  16   8      408.45      293.67    136.34 o 
   7  16   8       16.60      135.93    129.56 o 
  -7  17   8      254.61      494.33    260.16 o 
  -6  17   8      182.78       68.25    147.20 o 
  -5  17   8      130.27      112.34    131.16 o 
  -4  17   8      379.71      403.23    132.35 o 
  -3  17   8       18.79      -91.44    107.47 o 
  -2  17   8      198.97      248.90    113.47 o 
  -1  17   8      193.02      303.35    110.38 o 
   0  17   8      129.64      153.61    120.78 o 
   1  17   8      114.91      288.88    101.92 o 
   2  17   8       48.30      144.37     89.99 o 
   3  17   8      466.74      621.52    118.38 o 
   4  17   8        1.42      -58.09     93.83 o 
 -21   1   9        0.11      -12.59     63.26 o 
 -20   1   9       84.53       22.23     53.78 o 
 -19   1   9        6.14      -32.57     46.94 o 
 -18   1   9      149.29      102.06     47.09 o 
 -17   1   9       59.39       10.86     39.98 o 
 -16   1   9        0.19        1.93     34.29 o 
 -15   1   9      290.22      184.60     40.13 o 
 -14   1   9       39.22       17.94     31.22 o 
 -13   1   9       51.34       88.93     31.57 o 
 -12   1   9       67.61       38.75     27.88 o 
 -11   1   9       42.47       67.59     26.97 o 
 -10   1   9       30.57       42.07     22.87 o 
  -9   1   9      283.38      287.51     33.48 o 
  -8   1   9      795.08      968.91     41.37 o 
  -7   1   9      629.48      634.84     33.62 o 
  -6   1   9     2488.52     2303.68     55.47 o 
  -5   1   9     1713.40     1907.40     47.79 o 
  -4   1   9     7385.47     7766.22    111.12 o 
  -3   1   9     2926.26     3012.36     62.45 o 
  -2   1   9     3701.95     3925.47     75.91 o 
  -1   1   9      156.65      122.56     19.47 o 
   0   1   9       90.46      162.42     20.53 o 
   1   1   9      350.55      325.01     36.72 o 
   2   1   9      399.95      430.53     48.87 o 
   3   1   9        9.37        0.84     23.05 o 
   4   1   9      148.65      128.95     29.45 o 
   5   1   9       36.17       38.11     19.11 o 
   6   1   9        0.49        3.08     27.26 o 
   7   1   9       30.92       43.08     30.95 o 
   8   1   9      672.36      692.94     58.34 o 
   9   1   9      300.47      248.98     53.33 o 
  10   1   9      434.15      488.04     72.80 o 
  11   1   9        7.72      -30.08     51.05 o 
  12   1   9      102.29       63.85     57.96 o 
  13   1   9        0.39      -21.46     60.07 o 
  14   1   9      148.63      137.71     93.78 o 
  15   1   9        8.74      -92.42     97.37 o 
  16   1   9       63.88       -2.30    111.07 o 
  17   1   9       89.96      -53.44    125.25 o 
 -21   2   9        0.77       -5.29     62.60 o 
 -20   2   9       79.38       23.39     51.13 o 
 -19   2   9      107.68       52.69     50.81 o 
 -18   2   9      168.17      103.75     48.17 o 
 -17   2   9        6.30      -38.29     38.29 o 
 -16   2   9       66.65      103.35     39.47 o 
 -15   2   9      566.62      520.79     50.05 o 
 -14   2   9     2269.49     2412.22     91.10 o 
 -13   2   9     1691.45     1757.44     74.90 o 
 -12   2   9      786.36      824.70     48.91 o 
 -11   2   9     1620.70     1448.77     60.64 o 
 -10   2   9     1220.70     1229.66     55.26 o 
  -9   2   9       49.80       28.53     23.13 o 
  -8   2   9       31.81       62.48     20.66 o 
  -7   2   9    12859.06    14144.48    206.07 o 
  -6   2   9      639.35      478.02     29.26 o 
  -5   2   9     3042.54     3216.28     68.45 o 
  -4   2   9      204.98      191.16     20.81 o 
  -3   2   9       98.88      153.20     22.36 o 
  -2   2   9     1318.29     1168.94     47.98 o 
  -1   2   9     1146.25     1210.97     48.56 o 
   0   2   9     3524.97     3638.81     84.86 o 
   1   2   9      242.24      186.70     29.40 o 
   2   2   9     1417.62     1731.81     67.23 o 
   3   2   9     6599.67     7048.19    163.58 o 
   4   2   9     5348.59     5022.24    121.32 o 
   5   2   9     1490.59     1352.43     64.20 o 
   6   2   9     1183.98     1246.19    104.90 o 
   7   2   9      147.03      113.12     37.94 o 
   8   2   9      639.32      737.85     63.39 o 
   9   2   9        1.80       20.65     38.76 o 
  10   2   9      167.62       94.84     48.39 o 
  11   2   9     1865.95     1964.28    166.59 o 
  12   2   9      211.68      177.41     65.75 o 
  13   2   9      375.25      361.86     84.54 o 
  14   2   9       12.54       75.26     97.91 o 
  15   2   9      188.81      246.90    147.67 o 
  16   2   9        4.37      -25.26    112.49 o 
  17   2   9      156.37      257.33    136.25 o 
 -21   3   9      131.59      117.90     70.56 o 
 -20   3   9       28.95      -43.24     54.56 o 
 -19   3   9      138.85       67.99     51.87 o 
 -18   3   9        3.47        6.29     45.91 o 
 -17   3   9      185.25      179.35     48.25 o 
 -16   3   9      615.18      725.79     67.79 o 
 -15   3   9      579.03      427.13     55.34 o 
 -14   3   9      617.70      489.70     66.62 o 
 -13   3   9       92.99      146.44     35.54 o 
 -12   3   9      402.09      424.43     40.77 o 
 -11   3   9      233.57      225.13     33.24 o 
 -10   3   9      718.94      818.78     49.27 o 
  -9   3   9     4129.70     4214.24    106.61 o 
  -8   3   9     2643.00     2979.94     95.31 o 
  -7   3   9     1991.98     1989.03     94.90 o 
  -6   3   9       42.84       41.45     20.73 o 
  -5   3   9     7277.05     6965.26    120.38 o 
  -4   3   9     6272.73     5824.80    103.86 o 
  -3   3   9     3799.59     4123.85     76.55 o 
  -2   3   9       16.92       25.48     20.54 o 
  -1   3   9        3.40       26.28     22.35 o 
   0   3   9     5714.29     6341.81    134.39 o 
   1   3   9     4487.36     4668.37    115.35 o 
   2   3   9      671.94      493.64     50.98 o 
   3   3   9     2412.04     2168.73     87.29 o 
   4   3   9      393.07      475.78     46.66 o 
   5   3   9     1950.73     1660.36     95.77 o 
   6   3   9      202.60      223.16     47.23 o 
   7   3   9      945.86      768.12    120.27 o 
   8   3   9     1431.33     1454.11     91.32 o 
   9   3   9      525.11      453.75     59.02 o 
  10   3   9     1925.90     1623.24     99.86 o 
  11   3   9      559.85      582.87     72.55 o 
  12   3   9      756.96      688.91     85.71 o 
  13   3   9       12.09      -22.45     67.13 o 
  14   3   9      452.33      271.00    116.45 o 
  15   3   9        1.44       95.07    109.58 o 
  16   3   9      224.33      213.52    130.77 o 
  17   3   9      207.43      425.35    153.38 o 
 -21   4   9       69.87       19.37     67.12 o 
 -20   4   9      215.39      166.20     70.12 o 
 -19   4   9        0.28      -16.17     54.59 o 
 -18   4   9      338.60      471.86     71.46 o 
 -17   4   9       87.09       19.69     52.08 o 
 -16   4   9      464.08      495.39     64.47 o 
 -15   4   9     1362.66     1330.51     82.96 o 
 -14   4   9     1820.93     1913.00     92.86 o 
 -13   4   9      405.99      384.06     48.28 o 
 -12   4   9      705.43      719.02     52.43 o 
 -11   4   9      555.25      491.97     43.30 o 
 -10   4   9     2476.83     2127.64     77.76 o 
  -9   4   9     2139.67     2059.37     73.64 o 
  -8   4   9     4369.92     4621.61    111.15 o 
  -7   4   9     3000.97     2866.64    101.57 o 
  -6   4   9     7263.69     7115.66    131.85 o 
  -5   4   9     5245.96     5591.95    109.97 o 
  -4   4   9     2884.31     2879.27     77.60 o 
  -3   4   9     2799.86     2823.64     81.16 o 
  -2   4   9     2999.33     3240.82     69.42 o 
  -1   4   9     8113.28     7577.82    144.96 o 
   0   4   9     3132.83     3082.27     88.10 o 
   1   4   9     7015.36     6513.29    153.57 o 
   2   4   9      536.30      630.03     54.09 o 
   3   4   9     4175.49     4141.59    130.42 o 
   4   4   9     3053.29     3220.90    107.23 o 
   5   4   9     1452.50     1364.53     73.08 o 
   6   4   9     1006.80     1041.70     69.34 o 
   7   4   9      415.21      328.67     55.86 o 
   8   4   9     2198.79     2513.39    144.73 o 
   9   4   9      634.82      630.71     72.75 o 
  10   4   9     2127.63     2068.58    117.15 o 
  11   4   9      993.35     1050.53    168.51 o 
  12   4   9      102.89       89.65     57.54 o 
  13   4   9     1165.82     1674.61    218.68 o 
  14   4   9        2.31      -86.94     86.94 o 
  15   4   9      576.58       95.56    118.91 o 
  16   4   9       24.70      -10.31    123.65 o 
  17   4   9      368.41      275.30    194.22 o 
 -20   5   9       10.98      -52.31     65.33 o 
 -19   5   9      493.09      801.74     91.51 o 
 -18   5   9      417.63      318.09     78.69 o 
 -17   5   9      779.03      811.20     80.20 o 
 -16   5   9      454.22      591.15     64.04 o 
 -15   5   9      333.28      405.24     65.76 o 
 -14   5   9     3568.46     3644.25    128.27 o 
 -13   5   9     1312.73     1337.51     77.87 o 
 -12   5   9     1458.86     1332.76     73.82 o 
 -11   5   9      533.62      521.83     51.02 o 
 -10   5   9     2881.29     3048.25     94.89 o 
  -9   5   9     2738.73     2725.99     91.33 o 
  -8   5   9     5178.68     4884.26    174.41 o 
  -7   5   9     8314.04     8050.17    156.83 o 
  -6   5   9     1158.32     1046.24     50.21 o 
  -5   5   9     2930.45     2654.59     90.99 o 
  -4   5   9       91.76      100.30     23.70 o 
  -3   5   9     1412.15     1305.33     73.42 o 
  -2   5   9     2110.17     2097.99     66.98 o 
  -1   5   9      895.30      829.21     52.90 o 
   0   5   9    13539.23    13081.24    227.46 o 
   1   5   9       55.67       32.30     24.77 o 
   2   5   9     7646.36     7641.08    162.71 o 
   3   5   9     1032.52     1143.57     68.27 o 
   4   5   9     2875.57     2955.25    107.47 o 
   5   5   9     3389.72     3509.27    119.21 o 
   6   5   9      244.98      282.86     51.68 o 
   7   5   9     4199.20     4043.85    173.42 o 
   8   5   9        1.10      -11.98     49.92 o 
   9   5   9     1975.43     1968.93    133.17 o 
  10   5   9     3224.92     3349.98    174.35 o 
  11   5   9     2443.26     2211.86    151.93 o 
  12   5   9     1751.90     1739.36    138.07 o 
  13   5   9      222.71      182.24     76.31 o 
  14   5   9      875.05      982.27    137.26 o 
  15   5   9        0.19      -34.52    109.54 o 
  16   5   9      810.92      677.67    218.75 o 
  17   5   9      137.26      309.46    167.72 o 
 -20   6   9      390.63      561.30     92.81 o 
 -19   6   9       25.63       66.03     67.23 o 
 -18   6   9      522.84      469.77     74.43 o 
 -17   6   9       35.13       30.58     57.44 o 
 -16   6   9      483.71      415.96     59.42 o 
 -15   6   9      901.36      988.43     87.79 o 
 -14   6   9      143.24       95.16     44.62 o 
 -13   6   9     2066.74     2245.79    117.27 o 
 -12   6   9        5.61      -12.64     37.36 o 
 -11   6   9     1426.17     1476.74     76.78 o 
 -10   6   9     2002.30     1987.03     85.95 o 
  -9   6   9     2210.47     2173.78     92.96 o 
  -8   6   9     2147.87     1925.58    103.59 o 
  -7   6   9       29.63       -2.66     27.71 o 
  -6   6   9    10631.10    10594.28    203.23 o 
  -5   6   9      276.30      287.98     36.18 o 
  -4   6   9     6052.84     5549.76    125.06 o 
  -3   6   9     3389.81     3595.48     93.28 o 
  -2   6   9      810.89      612.20     41.71 o 
  -1   6   9    16965.66    17186.44    289.66 o 
   0   6   9     2269.39     2299.63     75.16 o 
   1   6   9     9341.57     9305.92    191.62 o 
   2   6   9       26.77        7.88     30.75 o 
   3   6   9    12896.77    14108.21    268.37 o 
   4   6   9     2073.43     2269.63     89.87 o 
   5   6   9        8.41      -19.64     35.57 o 
   6   6   9     6173.86     5925.14    210.56 o 
   7   6   9     1906.94     2088.34    135.22 o 
   8   6   9     2407.87     2307.58    142.97 o 
   9   6   9     1428.86     1543.90    182.26 o 
  10   6   9     2119.06     2102.70    144.17 o 
  11   6   9      512.85      327.30    101.43 o 
  12   6   9      240.83      168.52     81.84 o 
  13   6   9     1065.95      891.24    113.07 o 
  14   6   9      133.22      156.15     84.49 o 
  15   6   9      694.06      638.92    151.69 o 
  16   6   9      196.68      351.33    185.39 o 
 -20   7   9        7.53       95.02     75.44 o 
 -19   7   9      458.31      446.33     84.55 o 
 -18   7   9       16.59        4.87     59.89 o 
 -17   7   9      697.03      656.35     82.46 o 
 -16   7   9      139.60       39.51     49.31 o 
 -15   7   9      435.83      437.13     56.94 o 
 -14   7   9     2693.40     2802.69    116.86 o 
 -13   7   9      115.01       48.48     40.34 o 
 -12   7   9     2908.31     3033.48    114.74 o 
 -11   7   9      565.52      572.78     54.96 o 
 -10   7   9     3105.38     3020.03    113.28 o 
  -9   7   9      804.52      671.46     56.54 o 
  -8   7   9     1443.45     1311.81     73.77 o 
  -7   7   9     5174.03     4820.43    156.74 o 
  -6   7   9       15.62      -18.70     27.36 o 
  -5   7   9     6234.00     5966.73    136.34 o 
  -4   7   9      147.22      195.58     33.84 o 
  -3   7   9     2220.94     2079.54     80.27 o 
  -2   7   9     2553.82     2559.46     80.45 o 
  -1   7   9     6659.98     6500.77    133.30 o 
   0   7   9     5695.76     5419.52    159.31 o 
   1   7   9      131.17      131.92     33.99 o 
   2   7   9     7434.57     7327.87    166.31 o 
   3   7   9      657.19      709.44     55.43 o 
   4   7   9     2028.96     1996.30     93.73 o 
   5   7   9     3558.65     3844.37    149.64 o 
   6   7   9      215.44      156.97     51.92 o 
   7   7   9     1875.70     2007.82    151.28 o 
   8   7   9     1945.87     2032.34    137.71 o 
   9   7   9     2392.30     2336.96    153.45 o 
  10   7   9      692.38      882.19    117.01 o 
  11   7   9      605.59      547.03     95.68 o 
  12   7   9     1866.33     1970.69    150.58 o 
  13   7   9       69.00      102.46     80.86 o 
  14   7   9      890.11     1250.54    162.48 o 
  15   7   9       56.76      180.62    106.08 o 
  16   7   9      610.90      703.53    137.67 o 
 -19   8   9        2.67      -65.23     65.23 o 
 -18   8   9      494.91      498.94     90.71 o 
 -17   8   9      207.62      125.95     69.00 o 
 -16   8   9      777.99      875.12     93.32 o 
 -15   8   9      727.96      521.83     86.99 o 
 -14   8   9       13.30      -12.62     41.60 o 
 -13   8   9     4274.82     4452.91    144.54 o 
 -12   8   9       73.98       28.76     40.00 o 
 -11   8   9     4857.76     5055.14    145.82 o 
 -10   8   9      693.97      685.91     57.30 o 
  -9   8   9     1962.90     2000.46     89.39 o 
  -8   8   9     1493.88     1493.99     79.55 o 
  -7   8   9      726.75      739.60     85.45 o 
  -6   8   9      864.81      737.07     54.87 o 
  -5   8   9      552.83      485.17     52.55 o 
  -4   8   9     6338.74     6676.52    149.69 o 
  -3   8   9     2422.27     2654.39     87.43 o 
  -2   8   9     2770.75     2772.40     93.21 o 
  -1   8   9     1918.80     1834.40     95.73 o 
   0   8   9       72.43      104.53     38.90 o 
   1   8   9     5790.29     5487.46    141.89 o 
   2   8   9     1131.76      995.52     71.09 o 
   3   8   9     3918.99     4162.44    164.49 o 
   4   8   9     4221.16     3990.97    136.70 o 
   5   8   9      841.89      983.03     84.40 o 
   6   8   9     4244.22     4338.94    236.22 o 
   7   8   9      124.00      182.08     63.25 o 
   8   8   9     4106.12     4327.01    204.09 o 
   9   8   9     1382.67     1560.48    129.21 o 
  10   8   9     2424.17     2501.61    164.95 o 
  11   8   9     1396.33     1589.02    166.51 o 
  12   8   9      480.91      459.34     95.59 o 
  13   8   9     1111.90     1214.20    170.49 o 
  14   8   9        8.00       51.78     95.74 o 
  15   8   9      692.52      933.27    152.28 o 
 -18   9   9        5.45      123.15     77.30 o 
 -17   9   9      472.40      445.85     85.73 o 
 -16   9   9      199.78      201.38     70.99 o 
 -15   9   9      442.75      298.92     74.10 o 
 -14   9   9      771.78      767.29     77.08 o 
 -13   9   9      135.76       30.30     48.99 o 
 -12   9   9     2704.31     2694.89    114.72 o 
 -11   9   9      269.20      337.30     51.02 o 
 -10   9   9     1324.51     1154.46     73.72 o 
  -9   9   9     1005.76      950.30     66.31 o 
  -8   9   9     1466.81     1502.81     77.68 o 
  -7   9   9     6176.79     6610.95    168.66 o 
  -6   9   9      703.88      720.73     58.43 o 
  -5   9   9     3701.27     3631.74    113.82 o 
  -4   9   9     2143.53     2155.80     91.64 o 
  -3   9   9     9452.63     9259.37    197.66 o 
  -2   9   9     4815.75     4749.69    138.61 o 
  -1   9   9     1272.39     1404.86    122.41 o 
   0   9   9     5609.39     5894.04    180.89 o 
   1   9   9       64.79       70.86     43.85 o 
   2   9   9     5956.60     6311.60    180.68 o 
   3   9   9     1471.98     1506.49    113.46 o 
   4   9   9     3133.42     3350.57    131.76 o 
   5   9   9     5897.57     5818.68    197.11 o 
   6   9   9     1517.69     1472.07    105.61 o 
   7   9   9      829.55      884.26    104.51 o 
   8   9   9      137.81       49.94     62.59 o 
   9   9   9     4664.80     4244.27    212.79 o 
  10   9   9      395.22      501.41    123.62 o 
  11   9   9      423.37      383.51     94.04 o 
  12   9   9     1453.57     1647.52    152.24 o 
  13   9   9       82.79      -58.21     88.79 o 
  14   9   9      723.87      605.38    135.05 o 
  15   9   9       50.68      102.85     99.38 o 
 -18  10   9      707.32      939.33    111.38 o 
 -17  10   9      191.07       82.91     75.07 o 
 -16  10   9      456.16      532.30     89.72 o 
 -15  10   9      460.96      477.68     84.62 o 
 -14  10   9      343.84      268.00     72.41 o 
 -13  10   9     2309.37     2298.03    118.15 o 
 -12  10   9      123.01      114.54     52.38 o 
 -11  10   9     1538.75     1458.43     86.84 o 
 -10  10   9      287.39      266.26     49.08 o 
  -9  10   9     1579.02     1601.64     95.55 o 
  -8  10   9     4182.56     4149.05    129.91 o 
  -7  10   9     1006.74     1039.31     72.03 o 
  -6  10   9     8707.77     9246.44    200.15 o 
  -5  10   9      201.64      188.87     47.76 o 
  -4  10   9     5922.46     5796.90    169.36 o 
  -3  10   9      244.07      199.31     50.45 o 
  -2  10   9     3229.81     3401.56    154.21 o 
  -1  10   9     4247.19     4395.48    177.87 o 
   0  10   9       22.21      -45.95     45.95 o 
   1  10   9     2984.84     2993.89    231.64 o 
   2  10   9      655.97      740.34     91.07 o 
   3  10   9     3072.31     2942.49    137.29 o 
   4  10   9     2445.86     2448.30    119.08 o 
   5  10   9     2050.07     1959.62    121.80 o 
   6  10   9     1319.29     1254.78    132.37 o 
   7  10   9       94.46       87.53     61.47 o 
   8  10   9     2802.81     2684.73    179.90 o 
   9  10   9        2.37       -9.28     69.58 o 
  10  10   9     2134.03     1939.93    162.62 o 
  11  10   9     1671.56     1879.40    160.08 o 
  12  10   9      252.03      140.49    117.17 o 
  13  10   9      394.80      290.51    124.44 o 
  14  10   9        9.53      147.79     97.81 o 
 -17  11   9      477.63      495.57     97.34 o 
 -16  11   9      268.67      370.14     90.24 o 
 -15  11   9      296.18      239.11     79.39 o 
 -14  11   9      836.93      795.54     98.61 o 
 -13  11   9       45.29       -7.05     59.83 o 
 -12  11   9     1786.38     1751.27    111.39 o 
 -11  11   9      164.74      139.13     54.54 o 
 -10  11   9     1422.71     1431.69     95.23 o 
  -9  11   9      716.90      820.84     68.12 o 
  -8  11   9      620.40      645.09     63.71 o 
  -7  11   9     4783.34     5017.68    150.49 o 
  -6  11   9       50.85       56.54     44.44 o 
  -5  11   9     3578.32     3530.07    138.95 o 
  -4  11   9        4.13      -41.10     41.10 o 
  -3  11   9     4172.96     4493.39    218.13 o 
  -2  11   9     2732.64     3023.63    180.58 o 
  -1  11   9      102.55      168.04     67.06 o 
   0  11   9     1807.23     1898.79    125.15 o 
   1  11   9      229.72      161.20     70.64 o 
   2  11   9     1798.93     1923.41    146.04 o 
   3  11   9      641.70      486.26     75.35 o 
   4  11   9     2500.58     2581.76    136.17 o 
   5  11   9     2942.12     2691.45    238.78 o 
   6  11   9        3.18      -29.10     63.03 o 
   7  11   9     3421.34     3342.36    233.39 o 
   8  11   9      148.78       45.49     70.55 o 
   9  11   9     2069.51     2290.80    239.61 o 
  10  11   9      207.85      186.08     85.30 o 
  11  11   9      588.30      876.09    209.28 o 
  12  11   9      316.79      370.34    118.07 o 
  13  11   9        6.11       61.74     91.59 o 
 -16  12   9      206.37      241.27     91.73 o 
 -15  12   9      188.90      176.28     83.70 o 
 -14  12   9      190.59       29.90     74.91 o 
 -13  12   9      482.12      431.74     85.97 o 
 -12  12   9        3.26      -62.53     62.53 o 
 -11  12   9      354.09      311.65     71.11 o 
 -10  12   9      458.17      613.06     78.23 o 
  -9  12   9      571.41      519.33     66.68 o 
  -8  12   9     1261.96     1214.52     87.35 o 
  -7  12   9       26.36      -29.03     47.58 o 
  -6  12   9     4305.15     4493.98    153.31 o 
  -5  12   9      164.98      170.09     54.35 o 
  -4  12   9     1260.13     1172.68    161.61 o 
  -3  12   9      478.90      504.94     94.61 o 
  -2  12   9     1040.64      949.53    114.62 o 
  -1  12   9     1548.63     1627.04    145.29 o 
   0  12   9       23.33      -33.17     62.12 o 
   1  12   9     2330.42     2299.87    147.69 o 
   2  12   9       79.96       60.67     54.73 o 
   3  12   9     1892.44     2380.41    150.93 o 
   4  12   9      680.51      561.35     80.36 o 
   5  12   9      241.45      292.27     80.10 o 
   6  12   9     2000.63     2021.08    149.05 o 
   7  12   9        9.68       -3.10     65.17 o 
   8  12   9     1066.26      604.34    115.09 o 
   9  12   9       18.69       80.81     86.95 o 
  10  12   9      439.42      488.84    166.85 o 
  11  12   9      354.24      320.97    138.68 o 
  12  12   9       78.55       68.88    105.44 o 
 -15  13   9      152.15      190.23     90.74 o 
 -14  13   9      248.73      145.88     83.77 o 
 -13  13   9       34.64       89.65     77.36 o 
 -12  13   9      566.11      559.94     97.07 o 
 -11  13   9       29.53       13.05     68.90 o 
 -10  13   9      548.97      629.36     88.63 o 
  -9  13   9      451.28      481.83     81.49 o 
  -8  13   9      398.83      373.58     70.19 o 
  -7  13   9      801.09      758.56     82.79 o 
  -6  13   9        0.12      -33.25     59.30 o 
  -5  13   9     1063.63     1191.02    189.88 o 
  -4  13   9        6.58       47.73     73.97 o 
  -3  13   9      616.14      890.86    120.40 o 
  -2  13   9     1150.37      808.19    196.16 o 
  -1  13   9      129.00      -18.77     71.68 o 
   0  13   9      903.94      825.20    115.34 o 
   1  13   9       24.19      112.16     64.48 o 
   2  13   9      245.03      282.58     77.75 o 
   3  13   9      407.17      498.66     83.87 o 
   4  13   9      872.15      838.28     94.03 o 
   5  13   9     1083.87     1142.37    120.12 o 
   6  13   9       55.36      111.77     79.18 o 
   7  13   9     1278.49     1452.00    139.35 o 
   8  13   9       21.75       71.31     87.73 o 
   9  13   9      632.98      664.77    151.36 o 
  10  13   9      314.26      168.57    152.63 o 
  11  13   9      251.87       19.80    106.32 o 
 -13  14   9      256.85      288.36     97.42 o 
 -12  14   9        0.00       26.96     78.25 o 
 -11  14   9      499.32      552.52    100.25 o 
 -10  14   9      133.36      139.73     82.00 o 
  -9  14   9      538.01      496.28    103.27 o 
  -8  14   9      415.60      403.81     91.03 o 
  -7  14   9       68.47       30.24     80.77 o 
  -6  14   9      528.65      573.53    110.75 o 
  -5  14   9       35.82       42.03     83.78 o 
  -4  14   9      402.58      483.91    104.99 o 
  -3  14   9      447.12      428.31    103.60 o 
  -2  14   9      655.12      665.32    114.36 o 
  -1  14   9      642.98      717.74    115.45 o 
   0  14   9       42.34       38.59     83.27 o 
   1  14   9     1006.88     1132.53    120.28 o 
   2  14   9       36.77       32.39     75.27 o 
   3  14   9      551.63      445.14     93.23 o 
   4  14   9      659.75      494.81    124.65 o 
   5  14   9       42.31      -30.00     97.21 o 
   6  14   9      905.77      964.26    123.22 o 
   7  14   9       38.72        5.69     81.68 o 
   8  14   9      609.39      771.61    158.33 o 
   9  14   9       35.22       57.10    105.35 o 
  10  14   9      173.95      219.25    116.84 o 
 -12  15   9      271.05      459.72    103.79 o 
 -11  15   9       11.46      -72.32     85.82 o 
 -10  15   9      188.45      115.93     99.22 o 
  -9  15   9      217.77      198.22    140.69 o 
  -8  15   9      158.36       44.29     94.80 o 
  -7  15   9      347.90      328.89    276.87 o 
  -6  15   9        0.25       55.32     95.29 o 
  -5  15   9      459.18      621.46    120.76 o 
  -4  15   9       66.38      -85.07     85.07 o 
  -3  15   9      412.71      302.94    106.38 o 
  -2  15   9      333.92      617.96    115.64 o 
  -1  15   9       62.20      134.17     92.20 o 
   0  15   9      992.92     1115.49    250.83 o 
   1  15   9        0.07       26.70     91.71 o 
   2  15   9      605.14      492.91    103.46 o 
   3  15   9       11.14      -78.49     78.49 o 
   4  15   9      134.33      -38.32     83.31 o 
   5  15   9      362.01      336.28    109.98 o 
   6  15   9       38.05      193.44     99.32 o 
   7  15   9      190.45       25.44    114.27 o 
   8  15   9        0.19      105.38    113.21 o 
 -10  16   9       89.09      105.09    125.84 o 
  -9  16   9       44.62      -89.77    136.94 o 
  -8  16   9       26.15      117.43    141.05 o 
  -7  16   9       23.93      110.30    128.28 o 
  -6  16   9      114.84       35.19    122.44 o 
  -5  16   9        4.17        9.02    106.60 o 
  -4  16   9      170.76      137.74    101.52 o 
  -3  16   9       57.98       38.34     96.55 o 
  -2  16   9       37.94       58.01     95.00 o 
  -1  16   9      230.50      209.89    100.63 o 
   0  16   9       12.26        6.96     84.84 o 
   1  16   9      129.48      247.35     98.63 o 
   2  16   9       42.38      134.57     92.07 o 
   3  16   9       91.25      150.21     90.80 o 
   4  16   9      170.29      278.81    116.25 o 
   5  16   9       51.12       41.33    100.08 o 
   6  16   9      148.20       78.39    129.34 o 
  -6  17   9       11.17      -94.75    148.16 o 
  -5  17   9       37.89       47.57    164.32 o 
  -4  17   9       31.26       36.75    114.59 o 
  -3  17   9       67.60       48.60    146.42 o 
  -2  17   9       23.75      140.88    107.96 o 
  -1  17   9        3.54       78.23    101.96 o 
   0  17   9       78.41      173.83     98.18 o 
   1  17   9       73.50      176.66     99.55 o 
   2  17   9      156.20      316.89    110.35 o 
   3  17   9       16.23      -59.10    105.70 o 
 -21   0  10      850.94     1038.16    198.57 o 
 -20   0  10       81.40       15.06     86.57 o 
 -19   0  10      169.55      175.04     73.40 o 
 -18   0  10      584.08      390.33     80.19 o 
 -17   0  10      192.55       73.60     76.73 o 
 -16   0  10     1231.33     1221.74    149.75 o 
 -15   0  10        0.27        8.43     46.92 o 
 -14   0  10     3916.92     3714.41    158.00 o 
 -13   0  10      213.03      230.70     53.11 o 
 -12   0  10      660.87      658.57     67.81 o 
 -11   0  10     5045.72     4763.29    157.79 o 
 -10   0  10      283.99      222.15     45.18 o 
  -9   0  10    19428.53    20480.19    462.43 o 
  -8   0  10       43.09      115.87     32.15 o 
  -7   0  10    10473.31     9261.12    186.62 o 
  -6   0  10     3946.05     4248.41    137.48 o 
  -5   0  10      287.15      281.22     29.57 o 
  -4   0  10     6732.46     6108.25    129.46 o 
  -3   0  10      284.08      363.19     32.09 o 
  -2   0  10    52858.21    53154.09    968.44 o 
  -1   0  10      120.59      200.99     31.81 o 
   0   0  10    91008.30    92276.07   1646.27 o 
   1   0  10     6731.56     5378.21    136.91 o 
   2   0  10      379.88      487.90     38.52 o 
   3   0  10     3071.23     2980.94    113.61 o 
   4   0  10     5468.00     6025.79    200.69 o 
   5   0  10    17640.81    18602.74    416.53 o 
   6   0  10     6080.46     5744.57    223.00 o 
   7   0  10     2573.91     2756.96    168.93 o 
   8   0  10      910.14      813.89    138.46 o 
   9   0  10      305.47      281.33    191.85 o 
  10   0  10     5550.41     5374.17    470.37 o 
  11   0  10       79.30       21.58     97.46 o 
  12   0  10     3033.14     3286.01    202.96 o 
  13   0  10     2556.39     2219.42    190.26 o 
  14   0  10      836.78      643.60    383.43 o 
  15   0  10      416.83      353.30    163.10 o 
  16   0  10      730.12      865.37    294.44 o 
  17   0  10     1130.60      865.10    313.49 o 
 -21   1  10       17.19       -5.48     59.94 o 
 -20   1  10      772.92      784.75     86.28 o 
 -19   1  10      726.06      560.27     70.77 o 
 -18   1  10      508.56      474.08     58.25 o 
 -17   1  10     1901.13     2188.48    118.19 o 
 -16   1  10       11.96       -9.17     37.16 o 
 -15   1  10     5510.93     5509.96    140.47 o 
 -14   1  10        5.34      -31.31     31.31 o 
 -13   1  10     5088.47     5199.68    180.58 o 
 -12   1  10     1837.92     1806.70     72.63 o 
 -11   1  10     1842.69     1688.94     66.08 o 
 -10   1  10     5796.54     5884.74    128.33 o 
  -9   1  10       53.85        5.46     21.49 o 
  -8   1  10    16391.29    16642.92    248.08 o 
  -7   1  10      809.26      880.14     36.91 o 
  -6   1  10     3941.34     3623.17     70.20 o 
  -5   1  10     9058.94     9561.38    134.46 o 
  -4   1  10     1332.35     1282.90     45.60 o 
  -3   1  10    23210.49    22272.34    272.21 o 
  -2   1  10      135.49       69.25     19.31 o 
  -1   1  10    12723.86    12797.52    190.25 o 
   0   1  10     2447.68     2585.58     64.89 o 
   1   1  10    50209.66    53440.96    720.94 o 
   2   1  10     5759.04     5749.37    124.59 o 
   3   1  10      138.32       96.42     30.35 o 
   4   1  10    10239.44    10201.97    204.09 o 
   5   1  10     1048.17     1045.10     59.95 o 
   6   1  10     6180.78     6044.24    144.58 o 
   7   1  10     2379.79     2267.69     98.14 o 
   8   1  10     4636.63     4796.18    163.09 o 
   9   1  10     2401.42     2674.36    147.54 o 
  10   1  10      829.11      897.15     91.39 o 
  11   1  10     6087.63     6148.17    226.00 o 
  12   1  10       39.06       42.57     61.79 o 
  13   1  10     2720.43     2998.03    208.20 o 
  14   1  10     1194.13     1227.54    145.77 o 
  15   1  10      602.03      566.83    140.59 o 
  16   1  10      853.71      715.10    164.37 o 
  17   1  10       76.93     -121.60    143.89 o 
 -21   2  10      712.55      567.80     77.77 o 
 -20   2  10      302.10      362.96     66.13 o 
 -19   2  10      505.10      450.51     64.62 o 
 -18   2  10     1309.70     1349.93     84.07 o 
 -17   2  10      303.23      216.37     49.43 o 
 -16   2  10     1898.53     2115.02     89.36 o 
 -15   2  10        8.19      -33.01     33.01 o 
 -14   2  10     9490.17     9618.40    183.51 o 
 -13   2  10     1678.45     1571.60     75.01 o 
 -12   2  10     1745.81     1562.10     68.58 o 
 -11   2  10     3064.57     3164.01     92.65 o 
 -10   2  10     3602.71     3292.68     91.14 o 
  -9   2  10     8907.06     8366.32    148.47 o 
  -8   2  10       32.18       37.08     23.68 o 
  -7   2  10    13005.98    13211.39    187.05 o 
  -6   2  10     2430.44     2705.05     67.83 o 
  -5   2  10     5198.28     4563.23     84.61 o 
  -4   2  10    15027.76    15340.64    204.96 o 
  -3   2  10      941.86      807.92     33.97 o 
  -2   2  10    22652.42    22698.86    311.84 o 
  -1   2  10     2360.20     2436.47     85.43 o 
   0   2  10    26965.79    28998.76    429.37 o 
   1   2  10     8976.40     8982.89    181.96 o 
   2   2  10     9315.32     9804.32    212.34 o 
   3   2  10     9399.57     9579.71    210.43 o 
   4   2  10      138.74       70.20     31.60 o 
   5   2  10     8133.86     7952.50    238.04 o 
   6   2  10      338.12      358.16     47.58 o 
   7   2  10     8595.35     8097.73    241.21 o 
   8   2  10     1322.47     1526.31    108.86 o 
   9   2  10       41.50       -4.04     40.38 o 
  10   2  10     3894.96     4127.08    161.15 o 
  11   2  10        0.07        2.23     54.62 o 
  12   2  10     4699.18     5238.26    213.12 o 
  13   2  10      964.49      525.28    211.33 o 
  14   2  10      957.49      823.08    152.61 o 
  15   2  10      611.45      591.95    142.46 o 
  16   2  10      171.94      183.91    134.76 o 
  17   2  10      750.59      738.62    181.20 o 
 -21   3  10       17.98      -62.13     62.13 o 
 -20   3  10      529.49      415.24     69.42 o 
 -19   3  10       89.42       80.77     51.01 o 
 -18   3  10      298.34      244.17     53.19 o 
 -17   3  10      826.46      919.30     70.27 o 
 -16   3  10      131.22      126.86     43.99 o 
 -15   3  10     2620.47     2849.28    109.12 o 
 -14   3  10     1116.85     1216.54     65.01 o 
 -13   3  10     2737.79     2495.62    116.83 o 
 -12   3  10     1362.70     1366.70     70.97 o 
 -11   3  10     1498.96     1403.54     68.28 o 
 -10   3  10     5236.93     5201.93    124.25 o 
  -9   3  10       49.01        9.24     25.30 o 
  -8   3  10     7327.63     7058.52    136.56 o 
  -7   3  10     3594.17     3367.23     83.64 o 
  -6   3  10    17114.45    17377.80    243.12 o 
  -5   3  10    22216.16    21979.08    307.72 o 
  -4   3  10     5138.46     4924.22     91.62 o 
  -3   3  10    12693.37    12045.80    173.74 o 
  -2   3  10      456.97      363.86     28.52 o 
  -1   3  10    23864.85    24585.97    391.50 o 
   0   3  10      522.55      488.11     35.42 o 
   1   3  10     4194.16     4083.70    107.60 o 
   2   3  10     9101.97     9004.98    201.18 o 
   3   3  10     5134.68     4829.57    146.62 o 
   4   3  10     5185.03     4733.00    136.16 o 
   5   3  10      424.78      425.61     48.93 o 
   6   3  10     5020.93     4902.18    154.79 o 
   7   3  10      411.43      489.40     55.98 o 
   8   3  10      137.95      121.15     42.97 o 
   9   3  10     5527.31     5638.65    184.52 o 
  10   3  10      518.10      427.11     81.39 o 
  11   3  10     3351.56     3549.98    323.46 o 
  12   3  10     1082.52     1078.99    125.77 o 
  13   3  10     1503.26     1589.89    185.98 o 
  14   3  10      537.62      485.04    154.30 o 
  15   3  10      582.04      536.26    150.59 o 
  16   3  10     1242.77      788.85    398.65 o 
  17   3  10       21.24       45.49    141.40 o 
 -21   4  10      308.02      260.50     77.19 o 
 -20   4  10      111.30      170.48     69.09 o 
 -19   4  10      522.84      456.21     69.67 o 
 -18   4  10      530.99      560.25     72.38 o 
 -17   4  10      192.74      206.71     58.99 o 
 -16   4  10      908.39      921.12     77.84 o 
 -15   4  10      204.12      133.65     44.47 o 
 -14   4  10     4879.85     4605.87    141.54 o 
 -13   4  10      950.60      731.70     80.56 o 
 -12   4  10     3661.38     3790.06    123.80 o 
 -11   4  10     1563.82     1783.50     78.25 o 
 -10   4  10     1608.36     1456.13     68.86 o 
  -9   4  10       94.93       36.91     26.30 o 
  -8   4  10       94.97       38.97     26.40 o 
  -7   4  10     6111.67     6315.41    181.66 o 
  -6   4  10     4111.30     4034.88     94.44 o 
  -5   4  10     2639.15     2547.85     73.79 o 
  -4   4  10    18228.63    18121.64    259.28 o 
  -3   4  10     1180.59     1519.46     52.99 o 
  -2   4  10      827.86      919.10     40.39 o 
  -1   4  10      374.32      276.99     30.24 o 
   0   4  10      504.58      505.17     44.28 o 
   1   4  10     7540.35     7596.82    158.15 o 
   2   4  10     4156.80     3973.52    161.86 o 
   3   4  10     5322.26     4858.08    234.98 o 
   4   4  10       63.91       24.87     34.76 o 
   5   4  10     5593.47     5660.97    191.28 o 
   6   4  10       18.85       -6.87     33.97 o 
   7   4  10     3365.73     3595.84    181.92 o 
   8   4  10     5548.14     5751.40    230.57 o 
   9   4  10      942.41     1059.05     87.92 o 
  10   4  10     3118.19     3019.68    200.26 o 
  11   4  10       26.61      -10.05     49.50 o 
  12   4  10     2566.27     2582.72    405.77 o 
  13   4  10      172.04      287.10     96.10 o 
  14   4  10      664.20      776.73    188.66 o 
  15   4  10      691.32      686.69    163.65 o 
  16   4  10      128.43      -80.35    119.24 o 
 -20   5  10      232.42       75.86     77.53 o 
 -19   5  10      115.53      145.75     70.53 o 
 -18   5  10      111.46      125.70     63.58 o 
 -17   5  10      493.35      440.90     70.86 o 
 -16   5  10      411.88      517.08     65.56 o 
 -15   5  10      487.07      601.68     63.08 o 
 -14   5  10      451.54      366.73     65.59 o 
 -13   5  10     2676.74     2754.53    109.54 o 
 -12   5  10      758.47      708.99     80.04 o 
 -11   5  10      568.21      590.68     52.32 o 
 -10   5  10     1956.11     1973.79     82.26 o 
  -9   5  10      391.78      515.48     45.08 o 
  -8   5  10     2423.13     2162.28     80.25 o 
  -7   5  10     4320.98     4600.25    112.94 o 
  -6   5  10     2445.56     2323.43     78.95 o 
  -5   5  10     1793.86     1486.32     62.45 o 
  -4   5  10      940.29     1059.03     49.21 o 
  -3   5  10    13541.36    14047.38    230.57 o 
  -2   5  10       15.29       -6.05     19.81 o 
  -1   5  10     2854.72     2775.31    124.92 o 
   0   5  10      913.86      919.99     49.97 o 
   1   5  10     1396.01     1318.39    114.70 o 
   2   5  10     3406.98     3597.31    127.67 o 
   3   5  10     2676.00     2734.17    104.53 o 
   4   5  10     1813.09     1708.21    106.35 o 
   5   5  10       77.69       53.34     46.31 o 
   6   5  10     4479.67     4828.29    167.46 o 
   7   5  10      678.19      747.99    113.25 o 
   8   5  10      201.64      125.74     62.87 o 
   9   5  10     3071.71     3312.84    225.24 o 
  10   5  10      880.49      735.50     94.71 o 
  11   5  10     1198.19     1239.81    118.47 o 
  12   5  10      237.86      184.92     76.68 o 
  13   5  10      561.80      500.84    148.28 o 
  14   5  10      209.78      171.77     99.36 o 
  15   5  10       96.57       79.80    122.30 o 
  16   5  10      598.69      876.03    181.92 o 
 -20   6  10       49.21       44.29     74.62 o 
 -19   6  10      166.67      104.51     68.52 o 
 -18   6  10       84.25       48.73     61.72 o 
 -17   6  10       47.92      -51.85     51.85 o 
 -16   6  10      544.24      575.73     67.20 o 
 -15   6  10        0.62      -39.14     39.14 o 
 -14   6  10      116.95      110.73     43.97 o 
 -13   6  10      705.53      617.53     58.34 o 
 -12   6  10     1184.27     1048.03     69.86 o 
 -11   6  10      961.79     1058.16    103.14 o 
 -10   6  10        1.05      -20.52     31.13 o 
  -9   6  10     3555.39     3941.26    122.59 o 
  -8   6  10        0.91       27.01     28.55 o 
  -7   6  10     2578.81     2436.69    134.16 o 
  -6   6  10     3241.77     3398.78    102.96 o 
  -5   6  10     3379.57     3708.49    104.17 o 
  -4   6  10     5464.59     5971.77    123.11 o 
  -3   6  10       22.98        7.30     23.00 o 
  -2   6  10     4571.26     4915.57    111.84 o 
  -1   6  10      175.20      201.12     30.21 o 
   0   6  10     4300.24     4330.67    127.02 o 
   1   6  10      434.66      520.58     46.55 o 
   2   6  10      846.60      856.78     57.41 o 
   3   6  10     2286.88     2493.07    103.95 o 
   4   6  10      404.03      346.92     49.32 o 
   5   6  10     1204.99     1343.92     92.39 o 
   6   6  10      118.01      128.02     57.42 o 
   7   6  10      133.17      201.50     64.84 o 
   8   6  10     2684.70     2775.44    241.10 o 
   9   6  10      673.11      677.90    108.17 o 
  10   6  10      962.58      819.88    102.01 o 
  11   6  10       29.67      -18.94     66.53 o 
  12   6  10      419.21      358.12     86.54 o 
  13   6  10      184.01       99.91     81.72 o 
  14   6  10      137.78      261.19    108.79 o 
  15   6  10      617.82      828.61    171.69 o 
  16   6  10       40.49      -50.04    167.41 o 
 -19   7  10      231.87      139.80     72.30 o 
 -18   7  10      201.40      231.79     71.79 o 
 -17   7  10      221.72      285.33     66.07 o 
 -16   7  10      101.57       54.05     54.26 o 
 -15   7  10      417.64      403.13     66.24 o 
 -14   7  10      153.50      162.96     47.62 o 
 -13   7  10      177.75      186.29     48.56 o 
 -12   7  10       83.91       50.85     41.03 o 
 -11   7  10     1233.81     1364.97     97.69 o 
 -10   7  10     1462.78     1166.81     73.31 o 
  -9   7  10      460.71      342.42     48.66 o 
  -8   7  10      131.18      122.92     39.94 o 
  -7   7  10      812.03      863.49     58.82 o 
  -6   7  10     1446.96     1391.55     71.92 o 
  -5   7  10      143.78       54.78     31.96 o 
  -4   7  10       66.99       16.31     29.67 o 
  -3   7  10     3738.68     4038.57    113.56 o 
  -2   7  10     1297.80     1262.31     72.98 o 
  -1   7  10      406.95      299.69     51.44 o 
   0   7  10        2.27       -9.51     29.15 o 
   1   7  10     2684.24     2719.65     98.30 o 
   2   7  10     3725.31     3905.03    119.89 o 
   3   7  10       87.46       89.48     37.38 o 
   4   7  10     2672.03     2641.85    164.38 o 
   5   7  10      661.85      528.53    137.84 o 
   6   7  10      792.90      771.67    111.35 o 
   7   7  10     2656.22     2642.49    157.85 o 
   8   7  10     1591.59     1672.94    130.65 o 
   9   7  10      323.95      384.19     81.37 o 
  10   7  10      207.73      236.62     77.14 o 
  11   7  10      478.80      619.19    100.36 o 
  12   7  10        7.69      -23.98     71.87 o 
  13   7  10      399.26      370.63     97.02 o 
  14   7  10      398.78      250.43    113.77 o 
  15   7  10       85.20       18.10    125.13 o 
 -19   8  10       75.10       57.18     77.14 o 
 -18   8  10       45.41       20.19     73.47 o 
 -17   8  10        7.47      -10.74     62.30 o 
 -16   8  10       47.99       58.69     56.29 o 
 -15   8  10        5.99        6.22     54.04 o 
 -14   8  10       14.43      -14.17     44.75 o 
 -13   8  10      470.51      518.00     60.26 o 
 -12   8  10       69.92       46.59     43.54 o 
 -11   8  10        2.45      -37.23     37.35 o 
 -10   8  10       17.74      -13.97     36.82 o 
  -9   8  10     1507.22     1483.26     87.95 o 
  -8   8  10       15.15      -19.79     36.49 o 
  -7   8  10      471.16      422.37     61.51 o 
  -6   8  10     1959.43     1916.60    125.07 o 
  -5   8  10      125.73      134.12     37.28 o 
  -4   8  10       12.26       42.70     28.95 o 
  -3   8  10       11.36      -10.14     27.99 o 
  -2   8  10     1531.85     1445.77    130.10 o 
  -1   8  10      196.49       99.94     40.42 o 
   0   8  10     1356.75     1438.96     76.66 o 
   1   8  10      319.90      251.09     43.00 o 
   2   8  10     1598.87     1600.20    102.13 o 
   3   8  10     1411.00     1405.49     86.59 o 
   4   8  10       66.42      118.94     51.15 o 
   5   8  10      238.66      183.65     59.53 o 
   6   8  10     1500.85     1338.49    161.23 o 
   7   8  10      173.85      116.75     66.97 o 
   8   8  10      110.36      184.12     70.81 o 
   9   8  10        1.83      -39.38     62.53 o 
  10   8  10       53.25       40.25     73.29 o 
  11   8  10       71.14      -38.02     69.10 o 
  12   8  10      411.58      328.89     96.65 o 
  13   8  10      132.76      155.72     88.65 o 
  14   8  10        4.75      -12.72     96.08 o 
  15   8  10       23.47      139.98    114.74 o 
 -18   9  10       63.03       22.53     70.12 o 
 -17   9  10        6.60       23.35     69.85 o 
 -16   9  10       28.68      -58.36     63.14 o 
 -15   9  10       17.27       35.13     57.55 o 
 -14   9  10       90.98       69.36     53.48 o 
 -13   9  10       89.61       78.50     45.46 o 
 -12   9  10      160.22      127.96     47.94 o 
 -11   9  10      744.57      679.24     62.12 o 
 -10   9  10      567.31      572.05     57.38 o 
  -9   9  10      293.85      299.59     50.16 o 
  -8   9  10        1.47      -23.70     35.45 o 
  -7   9  10      691.90      604.25     55.37 o 
  -6   9  10       12.88       76.04     38.44 o 
  -5   9  10       63.52       49.47     37.79 o 
  -4   9  10      141.10      114.94     37.77 o 
  -3   9  10       24.14       -6.25     35.29 o 
  -2   9  10        0.75      -36.81     36.81 o 
  -1   9  10      360.46      322.71     55.63 o 
   0   9  10      164.21      188.15     57.54 o 
   1   9  10       81.98       53.38     42.77 o 
   2   9  10      184.56      236.39     61.24 o 
   3   9  10      194.89      245.48     51.38 o 
   4   9  10      337.54      257.70     69.31 o 
   5   9  10       73.46       51.72     53.19 o 
   6   9  10       95.36      -41.56     55.76 o 
   7   9  10      167.39       60.78     69.28 o 
   8   9  10       89.12       20.35     66.98 o 
   9   9  10      136.17       99.51     76.76 o 
  10   9  10        5.67      -66.94     66.94 o 
  11   9  10       66.84      196.80     85.95 o 
  12   9  10       82.33       87.13     88.27 o 
  13   9  10        6.25       34.31     98.12 o 
  14   9  10       13.14      -18.96    106.27 o 
 -18  10  10        2.53       12.32     79.66 o 
 -17  10  10        9.17       39.77     74.25 o 
 -16  10  10       24.46       55.07     68.70 o 
 -15  10  10        7.55       -1.18     63.34 o 
 -14  10  10       14.89        2.26     57.29 o 
 -13  10  10        7.95       19.83     52.52 o 
 -12  10  10       21.98       -5.41     44.37 o 
 -11  10  10        0.53       -4.65     42.18 o 
 -10  10  10      119.90       67.08     42.25 o 
  -9  10  10        0.49      -11.52     39.61 o 
  -8  10  10       22.07       -8.24     39.53 o 
  -7  10  10       38.34       29.80     39.66 o 
  -6  10  10     1011.95     1208.39     76.13 o 
  -5  10  10      150.76       99.40     39.45 o 
  -4  10  10      156.13      116.37     45.41 o 
  -3  10  10      112.36       49.82     48.35 o 
  -2  10  10        0.41      -42.52     43.25 o 
  -1  10  10      124.83       81.69     53.79 o 
   0  10  10      490.01      524.24    101.70 o 
   1  10  10      264.98      274.33     58.66 o 
   2  10  10      226.16      283.10     69.47 o 
   3  10  10        1.49      -28.44     43.49 o 
   4  10  10       28.60       19.73     51.89 o 
   5  10  10       29.29      -14.99     54.50 o 
   6  10  10        7.69      -58.46     58.46 o 
   7  10  10       94.67      115.12     71.47 o 
   8  10  10      147.63       43.59     76.50 o 
   9  10  10       48.59       -1.10     74.30 o 
  10  10  10        3.88      -62.54     73.04 o 
  11  10  10       10.18      102.75     86.69 o 
  12  10  10        4.79      -53.90     85.05 o 
  13  10  10        1.43      133.87    115.10 o 
 -17  11  10       55.34       76.87     80.72 o 
 -16  11  10        8.26        2.04     68.01 o 
 -15  11  10       76.54       21.05     67.24 o 
 -14  11  10       45.82       30.62     63.10 o 
 -13  11  10      145.26       91.40     61.26 o 
 -12  11  10       14.67       23.50     57.12 o 
 -11  11  10       33.14       38.57     47.38 o 
 -10  11  10      117.33      124.55     51.51 o 
  -9  11  10      408.51      366.26     62.79 o 
  -8  11  10       34.69       -7.13     41.72 o 
  -7  11  10        0.06      -23.34     40.74 o 
  -6  11  10      318.65      381.37     54.86 o 
  -5  11  10      216.42      191.74     67.06 o 
  -4  11  10      725.73      723.52    101.44 o 
  -3  11  10       68.87       80.69     68.36 o 
  -2  11  10      298.06      454.63     86.76 o 
  -1  11  10      130.00      100.59     67.61 o 
   0  11  10       64.05        9.07     49.45 o 
   1  11  10       87.70      135.94     55.16 o 
   2  11  10       22.65      -12.58     52.26 o 
   3  11  10       15.58       11.49     50.95 o 
   4  11  10      637.81      437.28     83.15 o 
   5  11  10       20.28       14.78     61.45 o 
   6  11  10       24.68        2.19     60.77 o 
   7  11  10      148.71       72.09     87.98 o 
   8  11  10       32.08       99.05     80.05 o 
   9  11  10       30.96       63.14     79.16 o 
  10  11  10      136.34       67.76     85.75 o 
  11  11  10      124.08      -43.73     87.93 o 
  12  11  10        0.11      -64.16     97.72 o 
  13  11  10       47.55       56.57    109.21 o 
 -16  12  10       41.54        0.86     76.83 o 
 -15  12  10        0.03       26.83     69.20 o 
 -14  12  10       91.49       47.43     72.86 o 
 -13  12  10      199.18      241.97     73.60 o 
 -12  12  10      392.68      361.78     73.75 o 
 -11  12  10       16.47       65.55     58.59 o 
 -10  12  10       12.42       -4.21     53.73 o 
  -9  12  10      268.21      289.33     58.34 o 
  -8  12  10       59.27        8.32     47.33 o 
  -7  12  10      331.34      305.40     60.47 o 
  -6  12  10        1.79       -1.07     49.41 o 
  -5  12  10       14.41      -59.08     59.08 o 
  -4  12  10      246.78      228.25     94.72 o 
  -3  12  10       21.62      159.18     72.82 o 
  -2  12  10      167.27      131.02     70.97 o 
  -1  12  10        5.95       27.74     66.43 o 
   0  12  10      315.63      120.38     78.61 o 
   1  12  10        2.26      -46.44     58.02 o 
   2  12  10      725.07      733.90     84.54 o 
   3  12  10      821.76      869.69    105.16 o 
   4  12  10      147.75      127.33     73.90 o 
   5  12  10        5.92       27.55     64.68 o 
   6  12  10       13.88      -30.75     68.81 o 
   7  12  10       61.26       33.10     80.66 o 
   8  12  10        6.04        5.30     81.68 o 
   9  12  10        3.06      -76.80     85.27 o 
  10  12  10       64.95      -53.00     98.76 o 
  11  12  10       53.03       -3.21    104.03 o 
  12  12  10       64.66      109.42    125.96 o 
 -15  13  10       26.20       15.46     90.38 o 
 -14  13  10       37.25       18.84     74.96 o 
 -13  13  10       38.11      -29.48     90.12 o 
 -12  13  10      317.98      436.87     91.51 o 
 -11  13  10      274.99      301.26     81.67 o 
 -10  13  10       22.74       84.49     66.85 o 
  -9  13  10       20.32      -59.21     59.21 o 
  -8  13  10      164.89      111.81     61.70 o 
  -7  13  10        0.34        6.29     61.00 o 
  -6  13  10      211.84      232.14     94.35 o 
  -5  13  10      197.10      132.58     77.69 o 
  -4  13  10      221.35      175.15    121.80 o 
  -3  13  10      469.91      235.79     89.29 o 
  -2  13  10        5.56       34.87     77.54 o 
  -1  13  10      421.17      440.49     94.45 o 
   0  13  10        1.42      -54.04     54.04 o 
   1  13  10      748.77      712.96    100.06 o 
   2  13  10      199.64       72.39     87.57 o 
   3  13  10       24.99       69.34     71.98 o 
   4  13  10       80.25       13.52     69.48 o 
   5  13  10       50.17       17.28     69.95 o 
   6  13  10       89.76       77.47     73.78 o 
   7  13  10        0.20      -83.70     83.70 o 
   8  13  10        2.34      110.49    107.74 o 
   9  13  10      183.28      140.41    102.96 o 
  10  13  10       10.37      -49.03    114.82 o 
 -13  14  10       50.61       52.08     83.58 o 
 -12  14  10      105.22       80.39     90.22 o 
 -11  14  10      251.51      296.23     92.53 o 
 -10  14  10       46.25       23.73     69.83 o 
  -9  14  10       36.20      -21.94     66.38 o 
  -8  14  10       11.76       36.75     86.35 o 
  -7  14  10      223.67       35.05    105.31 o 
  -6  14  10       39.62      -43.73     80.94 o 
  -5  14  10      135.23      -75.43     75.43 o 
  -4  14  10      299.45      204.24     91.52 o 
  -3  14  10        4.28       41.35     81.74 o 
  -2  14  10      296.51      247.54     96.27 o 
  -1  14  10      159.29      166.03     98.32 o 
   0  14  10      487.25      340.17     93.09 o 
   1  14  10      575.66      563.57     97.19 o 
   2  14  10      225.38      251.87     83.83 o 
   3  14  10      311.00       43.61     83.25 o 
   4  14  10       59.30       99.90     87.80 o 
   5  14  10      379.14      265.30    108.74 o 
   6  14  10       11.78       78.95     81.46 o 
   7  14  10       37.88      -33.60     86.85 o 
   8  14  10      277.26      188.57    110.35 o 
   9  14  10      115.49      182.00    138.08 o 
 -11  15  10       13.32      -81.41     81.41 o 
 -10  15  10      157.11      182.64    150.79 o 
  -9  15  10        2.49      -58.48    103.33 o 
  -8  15  10      274.90      178.40    118.39 o 
  -7  15  10       28.24      149.24    118.03 o 
  -6  15  10      276.24      170.08    108.78 o 
  -5  15  10      284.51      571.62    120.66 o 
  -4  15  10       75.31       50.54     94.02 o 
  -3  15  10      565.55      624.69    120.47 o 
  -2  15  10        5.46       45.87     90.15 o 
  -1  15  10      786.06      916.70    136.78 o 
   0  15  10       37.19       60.29     80.90 o 
   1  15  10      352.84      423.71     98.85 o 
   2  15  10      566.09      589.07    108.20 o 
   3  15  10      354.42      299.64    123.14 o 
   4  15  10      194.14      205.21    106.63 o 
   5  15  10        0.16       36.75     95.22 o 
   6  15  10      254.37      217.93    108.50 o 
   7  15  10       33.92     -113.25    118.97 o 
  -9  16  10      253.56      338.48    162.12 o 
  -8  16  10        0.88      -46.29    131.27 o 
  -7  16  10      368.55      127.79    123.54 o 
  -6  16  10      172.14       28.73    115.52 o 
  -5  16  10      256.15      341.62    120.28 o 
  -4  16  10      275.57      239.93    111.29 o 
  -3  16  10       59.35       56.34     98.90 o 
  -2  16  10      456.26      478.56    126.92 o 
  -1  16  10        0.20       76.07     96.74 o 
   0  16  10      251.62      328.65    153.39 o 
   1  16  10      134.61      244.37     99.57 o 
   2  16  10      275.54      130.74     94.34 o 
   3  16  10       92.05      119.50    132.72 o 
   4  16  10        0.14       52.59    103.00 o 
   5  16  10      292.86      174.41    112.34 o 
  -5  17  10      211.97      111.51    125.65 o 
  -4  17  10       63.84       66.50    118.86 o 
  -3  17  10      192.29      205.07    115.27 o 
  -2  17  10        1.49      -63.05    103.39 o 
  -1  17  10      373.27      302.79    110.13 o 
   0  17  10      129.05      235.35    104.16 o 
   1  17  10      105.37      235.78    106.92 o 
 -21   1  11        4.25      -29.00     58.60 o 
 -20   1  11        0.74       23.50     56.39 o 
 -19   1  11       14.76        0.75     52.71 o 
 -18   1  11      102.53      145.66     47.96 o 
 -17   1  11       45.63        8.75     39.87 o 
 -16   1  11        2.35       18.86     38.35 o 
 -15   1  11      126.57       69.72     37.36 o 
 -14   1  11       15.44      -25.79     31.52 o 
 -13   1  11       29.58       13.46     30.31 o 
 -12   1  11       89.88       94.66     31.17 o 
 -11   1  11      289.90      267.81     34.61 o 
 -10   1  11     1388.43     1419.17     63.07 o 
  -9   1  11       46.24       27.30     24.42 o 
  -8   1  11     1179.86     1109.78     50.06 o 
  -7   1  11      822.99      906.32     46.52 o 
  -6   1  11      659.56      782.41     35.11 o 
  -5   1  11      523.70      321.18     25.75 o 
  -4   1  11       71.45       53.51     18.71 o 
  -3   1  11      790.46      777.72     32.89 o 
  -2   1  11     1231.94     1462.63     58.28 o 
  -1   1  11     3468.87     3461.13     76.57 o 
   0   1  11     2791.94     3244.47     73.38 o 
   1   1  11     1313.72     1348.61     44.93 o 
   2   1  11     2793.99     2740.10     87.01 o 
   3   1  11      854.80      772.08     55.52 o 
   4   1  11     1027.99     1018.75     60.57 o 
   5   1  11      599.44      740.61     83.18 o 
   6   1  11        1.03      -31.34     31.34 o 
   7   1  11      258.85      224.96     51.99 o 
   8   1  11       64.37       15.44     46.09 o 
   9   1  11      195.69      146.47     70.11 o 
  10   1  11      208.69      144.97     76.29 o 
  11   1  11      109.35       91.27     63.68 o 
  12   1  11        1.89       79.12     65.91 o 
  13   1  11      161.71        8.87     83.62 o 
  14   1  11        3.19      -91.52     91.52 o 
  15   1  11        7.20       84.15    112.60 o 
  16   1  11        2.76      -55.19    126.15 o 
 -21   2  11       26.76      -41.33     60.35 o 
 -20   2  11       40.55      -57.11     57.11 o 
 -19   2  11      228.54      250.86     61.81 o 
 -18   2  11        1.76       63.25     48.55 o 
 -17   2  11      235.05      175.39     58.83 o 
 -16   2  11       51.01       70.96     40.26 o 
 -15   2  11      448.95      360.07     48.11 o 
 -14   2  11       38.33       29.88     37.43 o 
 -13   2  11     1822.23     1855.64     78.68 o 
 -12   2  11      289.03      278.53     37.30 o 
 -11   2  11       50.70       65.50     28.46 o 
 -10   2  11       18.02      -16.26     23.56 o 
  -9   2  11      367.40      350.89     44.75 o 
  -8   2  11      793.65      746.47     45.87 o 
  -7   2  11     1058.59     1114.45     60.99 o 
  -6   2  11     1039.17     1062.35     43.93 o 
  -5   2  11     2099.54     2281.04     58.86 o 
  -4   2  11     1087.82     1126.72     43.42 o 
  -3   2  11     1247.75     1314.08     56.51 o 
  -2   2  11     1439.84     1381.90     47.58 o 
  -1   2  11      811.53      795.77     52.71 o 
   0   2  11    10457.00    11378.04    184.56 o 
   1   2  11       62.95       78.21     29.44 o 
   2   2  11      155.67      140.89     32.05 o 
   3   2  11       13.85      -18.87     26.78 o 
   4   2  11     2327.38     2147.77     94.78 o 
   5   2  11       93.77       46.49     36.37 o 
   6   2  11      665.91      646.02     59.79 o 
   7   2  11     1333.08     1302.15     81.50 o 
   8   2  11     6464.08     6433.90    179.02 o 
   9   2  11      389.38      461.68     90.08 o 
  10   2  11     1028.63      722.30     86.55 o 
  11   2  11      502.52      387.58     78.12 o 
  12   2  11      222.96       35.50     67.12 o 
  13   2  11       65.20       15.77     97.89 o 
  14   2  11       75.47      -46.92    157.12 o 
  15   2  11       48.01      -64.19    107.23 o 
  16   2  11        5.60      -22.21    124.61 o 
 -21   3  11       37.62      -21.08     64.81 o 
 -20   3  11      104.94      123.27     64.05 o 
 -19   3  11        0.68       30.98     50.95 o 
 -18   3  11       53.63       -0.17     51.14 o 
 -17   3  11      162.58      196.76     50.27 o 
 -16   3  11      329.90      295.31     56.31 o 
 -15   3  11      462.03      394.40     54.48 o 
 -14   3  11     2125.93     2368.50     96.63 o 
 -13   3  11     2590.10     2854.09    101.51 o 
 -12   3  11        1.12       14.86     31.57 o 
 -11   3  11     1101.63     1053.89     76.33 o 
 -10   3  11       83.60       34.76     28.38 o 
  -9   3  11     1236.81     1119.40     60.15 o 
  -8   3  11     2704.63     2487.89     80.42 o 
  -7   3  11     2767.54     2820.51     82.11 o 
  -6   3  11     1889.36     1848.96     62.58 o 
  -5   3  11      603.56      546.24     34.65 o 
  -4   3  11     5555.87     5901.50     99.75 o 
  -3   3  11      231.89      390.51     27.82 o 
  -2   3  11     1980.53     2011.83     55.71 o 
  -1   3  11     1600.33     1512.71     57.27 o 
   0   3  11     3486.32     3535.56     95.21 o 
   1   3  11     3969.57     4163.73    112.48 o 
   2   3  11     1237.42     1416.32    106.06 o 
   3   3  11      108.33       96.47     43.11 o 
   4   3  11      111.05      135.02     39.05 o 
   5   3  11      249.16      177.70     43.72 o 
   6   3  11     1356.58     1386.67     83.30 o 
   7   3  11     3338.87     3546.24    131.81 o 
   8   3  11      619.08      667.73     67.40 o 
   9   3  11      119.51      120.06     60.39 o 
  10   3  11      374.76      344.03     67.35 o 
  11   3  11      537.61      647.33    105.80 o 
  12   3  11       33.58      -71.72     85.73 o 
  13   3  11      262.19      298.48    115.87 o 
  14   3  11       39.79       36.69    111.67 o 
  15   3  11      207.74      345.69    131.49 o 
  16   3  11      245.53      133.28    130.66 o 
 -21   4  11      126.60      166.38    132.89 o 
 -20   4  11       62.08       58.38     64.98 o 
 -19   4  11       89.81      103.54     57.71 o 
 -18   4  11       68.30       -6.43     54.42 o 
 -17   4  11      223.79      211.76     58.43 o 
 -16   4  11      350.16      216.57     50.76 o 
 -15   4  11      355.16      226.12     49.86 o 
 -14   4  11     1480.37     1305.58     82.82 o 
 -13   4  11      664.43      497.98     57.93 o 
 -12   4  11     2754.10     2717.66    100.42 o 
 -11   4  11      165.71      165.49     36.87 o 
 -10   4  11     3853.03     3686.73    150.04 o 
  -9   4  11     1269.04     1323.76     65.59 o 
  -8   4  11     3272.37     3281.19    145.33 o 
  -7   4  11     1575.83     1595.41     65.40 o 
  -6   4  11      395.98      483.39     36.26 o 
  -5   4  11     2968.77     3046.42     72.70 o 
  -4   4  11     2093.94     2078.73     69.74 o 
  -3   4  11     6166.73     6423.87    110.72 o 
  -2   4  11     4784.82     4701.02     92.90 o 
  -1   4  11     7182.46     6934.02    165.91 o 
   0   4  11     2420.59     2313.42     84.47 o 
   1   4  11     3907.94     4389.24    142.87 o 
   2   4  11      556.61      594.49     51.42 o 
   3   4  11     1757.25     1732.77     97.17 o 
   4   4  11     5768.03     5833.46    176.94 o 
   5   4  11     3806.11     3950.59    147.36 o 
   6   4  11     1699.79     1783.78    105.72 o 
   7   4  11     1050.46      951.05    107.19 o 
   8   4  11      742.99      718.77    100.78 o 
   9   4  11     1378.73     1368.98    100.42 o 
  10   4  11      112.85       56.72     66.16 o 
  11   4  11     1133.28      958.05    112.05 o 
  12   4  11      618.77      676.81    121.57 o 
  13   4  11       11.24      -51.11     95.17 o 
  14   4  11      523.67      659.57    153.54 o 
  15   4  11        7.88      202.83    128.39 o 
  16   4  11      375.76      321.96    166.57 o 
 -20   5  11      219.33      154.93     64.76 o 
 -19   5  11       53.70       59.53     63.92 o 
 -18   5  11      809.36      853.43     83.88 o 
 -17   5  11       34.04       86.56     55.41 o 
 -16   5  11      295.38      282.36     56.30 o 
 -15   5  11      782.36      706.86     66.88 o 
 -14   5  11      798.70      773.34     67.12 o 
 -13   5  11     1705.90     1753.89     91.99 o 
 -12   5  11       92.01       10.83     35.94 o 
 -11   5  11     1579.49     1809.35     89.75 o 
 -10   5  11       93.18       83.36     32.70 o 
  -9   5  11     1706.21     1638.49     98.37 o 
  -8   5  11      232.83      224.38     36.39 o 
  -7   5  11     2607.60     2778.16    120.77 o 
  -6   5  11     2884.36     3140.31     93.36 o 
  -5   5  11     1874.44     1850.82     70.86 o 
  -4   5  11     3161.90     3352.31     83.97 o 
  -3   5  11    10282.32    10392.02    167.16 o 
  -2   5  11     6635.96     6324.05    114.75 o 
  -1   5  11     2822.55     2665.41     82.65 o 
   0   5  11      328.89      387.49     37.13 o 
   1   5  11    12567.90    12503.83    241.54 o 
   2   5  11       65.82       74.05     35.03 o 
   3   5  11     7164.81     7495.77    226.79 o 
   4   5  11     2868.48     3180.61    133.85 o 
   5   5  11     2110.56     1995.47    113.69 o 
   6   5  11     5466.98     6127.07    204.84 o 
   7   5  11     2355.57     2383.10    210.68 o 
   8   5  11     1463.66     1743.78    127.87 o 
   9   5  11      100.72      114.04     62.05 o 
  10   5  11      907.34      826.87     97.19 o 
  11   5  11      682.61      602.11     96.11 o 
  12   5  11      686.82      492.88    110.55 o 
  13   5  11      594.10      573.28    122.46 o 
  14   5  11      108.05      220.66    127.77 o 
  15   5  11      492.05      449.09    154.62 o 
  16   5  11       28.66      -27.15    130.43 o 
 -20   6  11       28.10      -27.42     64.70 o 
 -19   6  11      262.23      176.12     73.89 o 
 -18   6  11       22.68      -12.53     60.83 o 
 -17   6  11      563.57      503.98     72.79 o 
 -16   6  11      207.15      259.94     62.19 o 
 -15   6  11       11.45      -22.24     42.91 o 
 -14   6  11     1523.38     1701.85     92.46 o 
 -13   6  11      162.32      100.31     43.04 o 
 -12   6  11     3733.34     3655.24    131.54 o 
 -11   6  11      206.69      142.34     40.40 o 
 -10   6  11     4882.37     4924.62    152.99 o 
  -9   6  11       74.62       73.75     32.91 o 
  -8   6  11     1105.92     1103.65     65.88 o 
  -7   6  11     2790.73     3029.21    101.77 o 
  -6   6  11     1866.60     2025.33     82.69 o 
  -5   6  11     9114.20     9459.26    202.75 o 
  -4   6  11     2123.95     2229.23     86.59 o 
  -3   6  11     3600.41     3814.55     96.21 o 
  -2   6  11     1206.02     1182.69     51.69 o 
  -1   6  11     3870.84     4308.42    101.69 o 
   0   6  11     6674.07     6917.91    159.00 o 
   1   6  11      694.09      764.89     77.13 o 
   2   6  11    13102.11    13283.59    282.67 o 
   3   6  11      369.00      389.25     52.20 o 
   4   6  11      960.29      855.18     77.78 o 
   5   6  11     2727.36     2589.75    145.45 o 
   6   6  11     2622.86     2528.59    145.48 o 
   7   6  11     1662.27     1953.01    135.03 o 
   8   6  11        2.86      -41.91     59.98 o 
   9   6  11      653.11      632.93     92.70 o 
  10   6  11      148.66      255.93     79.21 o 
  11   6  11      383.53      200.75     77.64 o 
  12   6  11      952.49      956.31    115.68 o 
  13   6  11      583.80      805.96    132.13 o 
  14   6  11      659.83      812.16    181.46 o 
  15   6  11       58.40      179.01    145.78 o 
 -19   7  11       31.81        4.26     67.05 o 
 -18   7  11      568.86      517.15     78.08 o 
 -17   7  11       23.48       55.51     60.96 o 
 -16   7  11      599.65      601.22     72.72 o 
 -15   7  11      464.33      381.57     60.28 o 
 -14   7  11      156.68      120.50     49.16 o 
 -13   7  11     2134.61     2184.43    103.10 o 
 -12   7  11      153.49      107.82     43.30 o 
 -11   7  11     4366.01     4526.20    153.96 o 
 -10   7  11      466.69      305.03     50.36 o 
  -9   7  11     3743.42     4057.30    137.57 o 
  -8   7  11      320.70      371.05     50.96 o 
  -7   7  11     3466.01     3935.65    154.30 o 
  -6   7  11     3477.65     3629.20    111.75 o 
  -5   7  11      849.69      943.30     62.40 o 
  -4   7  11     3909.85     4025.27    212.90 o 
  -3   7  11     1901.98     2043.69     74.23 o 
  -2   7  11      882.88      858.76     49.97 o 
  -1   7  11     2352.53     2528.55     95.42 o 
   0   7  11      873.00      798.53     57.52 o 
   1   7  11     6980.31     6844.32    163.53 o 
   2   7  11       39.99       -3.71     37.40 o 
   3   7  11     7187.38     7509.84    307.43 o 
   4   7  11      899.66      869.07     93.55 o 
   5   7  11     3020.57     3340.16    168.20 o 
   6   7  11      695.34      730.06     90.54 o 
   7   7  11      248.24      284.33     69.62 o 
   8   7  11     1201.65     1288.56    118.46 o 
   9   7  11      183.56      148.50     72.46 o 
  10   7  11     1478.30     1366.54    162.88 o 
  11   7  11      716.13      716.40    108.49 o 
  12   7  11      452.51      444.75     98.82 o 
  13   7  11      695.87      761.12    122.15 o 
  14   7  11       14.56       10.56    105.90 o 
  15   7  11      706.95      988.31    326.27 o 
 -19   8  11      419.10      477.47     95.61 o 
 -18   8  11        6.07      -64.79     64.79 o 
 -17   8  11      762.82      613.78     87.48 o 
 -16   8  11       37.86      107.51     59.59 o 
 -15   8  11      662.09      561.87     73.38 o 
 -14   8  11     1476.40     1344.06     93.33 o 
 -13   8  11      408.19      462.54     64.48 o 
 -12   8  11     2717.51     2610.77    119.08 o 
 -11   8  11        7.16      -38.73     38.73 o 
 -10   8  11     1120.70     1072.13     78.48 o 
  -9   8  11      506.34      520.80     73.19 o 
  -8   8  11     4156.48     4159.42    140.40 o 
  -7   8  11     3050.24     3160.91    119.47 o 
  -6   8  11     1975.49     2132.74     97.92 o 
  -5   8  11     2373.59     2611.75     97.16 o 
  -4   8  11      966.62      924.62     62.86 o 
  -3   8  11     1831.70     1922.02     84.58 o 
  -2   8  11     1442.13     1336.98     79.46 o 
  -1   8  11      263.34      241.16     41.50 o 
   0   8  11     8364.39     7999.48    184.12 o 
   1   8  11       78.23      114.42     42.74 o 
   2   8  11    14559.82    13967.14    362.53 o 
   3   8  11      156.63      122.71     53.79 o 
   4   8  11     6182.11     6141.04    283.60 o 
   5   8  11      411.32      345.86     73.37 o 
   6   8  11     1087.12     1091.77    144.96 o 
   7   8  11     1701.53     1467.36    125.33 o 
   8   8  11        1.89       -5.45     63.11 o 
   9   8  11     2423.55     2420.90    165.32 o 
  10   8  11      361.75      319.03     87.02 o 
  11   8  11      573.26      592.99    104.81 o 
  12   8  11      270.79      185.79    111.29 o 
  13   8  11      455.41      499.38    110.15 o 
  14   8  11      690.90      967.67    138.92 o 
 -18   9  11      300.29      307.38     95.41 o 
 -17   9  11       59.43       85.27     72.11 o 
 -16   9  11      534.15      509.59     82.88 o 
 -15   9  11      214.72      164.06     64.80 o 
 -14   9  11      102.60      112.87     56.56 o 
 -13   9  11     3368.62     3678.24    139.18 o 
 -12   9  11        2.78       12.03     45.70 o 
 -11   9  11     2549.61     2453.76    118.99 o 
 -10   9  11      843.09     1006.39     75.23 o 
  -9   9  11      951.48     1000.26     79.10 o 
  -8   9  11     1645.38     1862.36     92.13 o 
  -7   9  11     3997.33     3937.13    146.98 o 
  -6   9  11     7539.41     7472.82    172.86 o 
  -5   9  11      187.96      121.30     39.37 o 
  -4   9  11     5305.96     5884.88    182.63 o 
  -3   9  11      429.06      412.27     60.89 o 
  -2   9  11     1746.23     1698.52    155.54 o 
  -1   9  11     4441.22     4749.00    152.08 o 
   0   9  11      842.18      793.78     68.12 o 
   1   9  11     5825.49     5602.87    170.27 o 
   2   9  11       17.24      -22.35     46.52 o 
   3   9  11     5281.45     5688.21    196.50 o 
   4   9  11      352.46      333.63     65.90 o 
   5   9  11     2666.47     2778.12    164.32 o 
   6   9  11     1344.38     1398.82    123.92 o 
   7   9  11      255.94      232.97     86.56 o 
   8   9  11     2238.18     2578.97    171.17 o 
   9   9  11       93.56       29.10     72.29 o 
  10   9  11     1127.62     1126.72    175.99 o 
  11   9  11      335.92      380.31    100.44 o 
  12   9  11      509.60      599.82    147.96 o 
  13   9  11      780.71      744.60    200.31 o 
  14   9  11        9.98      -35.91    103.11 o 
 -17  10  11      550.51      627.52     96.51 o 
 -16  10  11      105.42       46.63     68.78 o 
 -15  10  11      671.76      708.76     86.87 o 
 -14  10  11      725.18      826.50     88.05 o 
 -13  10  11      118.04       77.45     56.58 o 
 -12  10  11     2036.74     2408.52    126.57 o 
 -11  10  11        5.64       27.49     46.10 o 
 -10  10  11      963.29      981.84     76.59 o 
  -9  10  11      630.62      857.02     70.28 o 
  -8  10  11     1270.89     1254.18     79.65 o 
  -7  10  11     1777.32     1867.62     93.21 o 
  -6  10  11      552.70      499.53     71.41 o 
  -5  10  11     6528.60     6752.68    165.62 o 
  -4  10  11       32.66      -40.37     49.70 o 
  -3  10  11     1472.42     1787.41    140.51 o 
  -2  10  11     1332.56     1183.92     90.50 o 
  -1  10  11     1382.12     1485.40    102.58 o 
   0  10  11     3962.93     3955.62    164.50 o 
   1  10  11       72.85      118.98     51.02 o 
   2  10  11     2905.55     3080.02    148.58 o 
   3  10  11      316.88      430.65     71.65 o 
   4  10  11     2932.91     2784.95    177.46 o 
   5  10  11     1589.08     1440.46    133.24 o 
   6  10  11      539.23      527.37     89.06 o 
   7  10  11     2773.61     3144.01    190.78 o 
   8  10  11        4.40      -10.54     77.50 o 
   9  10  11     2408.70     2386.31    176.89 o 
  10  10  11       52.52       91.58     85.09 o 
  11  10  11     1362.51     1473.16    218.83 o 
  12  10  11      396.67      296.32    104.96 o 
  13  10  11        1.67      -46.69    105.90 o 
 -17  11  11       14.56      -30.87     76.42 o 
 -16  11  11      345.52      353.68     88.26 o 
 -15  11  11       74.17      -26.39     69.54 o 
 -14  11  11      450.50      477.04     80.95 o 
 -13  11  11     1089.42     1047.98     94.75 o 
 -12  11  11       15.35      -45.10     52.89 o 
 -11  11  11     1332.46     1526.76    102.05 o 
 -10  11  11       47.52       64.99     48.73 o 
  -9  11  11      803.45      871.11     74.70 o 
  -8  11  11      481.44      414.68     58.83 o 
  -7  11  11      266.94      153.98     46.79 o 
  -6  11  11     4997.62     5027.15    161.57 o 
  -5  11  11      283.69      367.91     67.32 o 
  -4  11  11      917.97     1197.50    221.91 o 
  -3  11  11      106.01      302.40     81.44 o 
  -2  11  11     3409.02     3593.93    231.80 o 
  -1  11  11     1557.75     1621.74    124.10 o 
   0  11  11      384.11      361.94     69.55 o 
   1  11  11     2240.55     2679.83    141.65 o 
   2  11  11      574.94      550.57     89.61 o 
   3  11  11     2666.08     2830.98    167.93 o 
   4  11  11      740.37      581.94    142.83 o 
   5  11  11      655.48      630.06     97.70 o 
   6  11  11     1414.09     1501.11    137.13 o 
   7  11  11      913.22     1074.49    124.14 o 
   8  11  11     2256.63     2084.53    163.71 o 
   9  11  11        1.65       67.41     87.21 o 
  10  11  11      617.25      615.84    114.60 o 
  11  11  11      159.62      104.49     96.77 o 
  12  11  11       54.30      -37.77    107.04 o 
 -16  12  11       73.68       65.75     92.13 o 
 -15  12  11      292.31      219.75     76.94 o 
 -14  12  11      124.37      172.66     81.95 o 
 -13  12  11       44.02       11.62     66.93 o 
 -12  12  11      896.54      853.39     92.52 o 
 -11  12  11      112.17      150.56     65.60 o 
 -10  12  11     1289.00     1447.06    103.11 o 
  -9  12  11      541.48      612.08     74.30 o 
  -8  12  11      801.48      827.72     74.33 o 
  -7  12  11     1689.81     1721.67    110.76 o 
  -6  12  11        0.90       44.28     55.98 o 
  -5  12  11     1570.55     1773.09    177.66 o 
  -4  12  11       11.54       18.48     69.14 o 
  -3  12  11     2123.23     2542.95    206.65 o 
  -2  12  11      454.86      323.15     82.83 o 
  -1  12  11      858.55      899.72    132.27 o 
   0  12  11      557.70      602.61     91.09 o 
   1  12  11        0.95      -34.55     54.75 o 
   2  12  11     1117.55     1210.05    144.63 o 
   3  12  11       54.97      -41.20     78.57 o 
   4  12  11      972.70     1083.53    114.01 o 
   5  12  11     1548.77     1438.76    150.78 o 
   6  12  11      246.46      317.66    150.59 o 
   7  12  11      616.41      715.49    124.74 o 
   8  12  11       93.98      237.77    177.99 o 
   9  12  11      792.00      715.25    134.25 o 
  10  12  11      310.43      253.27    114.82 o 
  11  12  11      194.30       26.17    139.43 o 
 -14  13  11      209.24      391.21    102.38 o 
 -13  13  11      101.36       97.77     88.55 o 
 -12  13  11       31.65       62.86     77.02 o 
 -11  13  11      617.16      865.43    101.83 o 
 -10  13  11      173.66      147.96     73.72 o 
  -9  13  11      663.68      386.54     78.15 o 
  -8  13  11      372.99      357.07     82.30 o 
  -7  13  11      347.24      305.05    104.55 o 
  -6  13  11      896.61      996.61    199.14 o 
  -5  13  11      105.87      166.26    109.08 o 
  -4  13  11      423.09      401.44    131.98 o 
  -3  13  11       73.40      -66.89     66.89 o 
  -2  13  11      716.59      677.29    107.74 o 
  -1  13  11      495.20      566.87     94.04 o 
   0  13  11      261.14      186.48     73.64 o 
   1  13  11     1102.01     1358.58    161.49 o 
   2  13  11      374.92      295.41     94.81 o 
   3  13  11      667.70      742.26    106.26 o 
   4  13  11      712.98      740.33    105.35 o 
   5  13  11      855.89      932.20    117.21 o 
   6  13  11      562.19      577.08    122.68 o 
   7  13  11       79.81      143.63    172.35 o 
   8  13  11      675.53      651.69    136.79 o 
   9  13  11       36.14       40.55    174.20 o 
  10  13  11      580.15      719.04    172.13 o 
 -13  14  11       43.60      -55.11     82.88 o 
 -12  14  11      254.04      244.75     96.00 o 
 -11  14  11        7.57       38.58     82.20 o 
 -10  14  11      425.27      469.65     93.13 o 
  -9  14  11       82.25      180.86     98.33 o 
  -8  14  11      337.33      188.95    103.80 o 
  -7  14  11      415.62      452.35    116.35 o 
  -6  14  11       95.31      153.73     95.46 o 
  -5  14  11      470.58      532.69    167.25 o 
  -4  14  11      170.99       37.85     84.38 o 
  -3  14  11     1074.85     1258.68    215.17 o 
  -2  14  11      165.81      220.53     98.89 o 
  -1  14  11      149.43      148.70     91.53 o 
   0  14  11      990.83     1062.71    119.83 o 
   1  14  11       46.66      -48.54     75.15 o 
   2  14  11      626.64      565.63    113.53 o 
   3  14  11       92.81       37.16     84.93 o 
   4  14  11      697.25      714.47    151.85 o 
   5  14  11      156.34      111.71     87.09 o 
   6  14  11      106.62       45.46     97.27 o 
   7  14  11      208.10      289.73    115.57 o 
   8  14  11        1.56      -95.21     95.21 o 
 -11  15  11      368.82      315.47    204.69 o 
 -10  15  11       39.49       84.59    113.42 o 
  -9  15  11      232.71      -29.89    129.58 o 
  -8  15  11      121.59       25.25    118.25 o 
  -7  15  11      189.53      150.32    105.21 o 
  -6  15  11      169.49      -41.41    108.96 o 
  -5  15  11        3.66      -86.77     86.77 o 
  -4  15  11      576.95      578.64    125.41 o 
  -3  15  11        7.00      127.69     94.34 o 
  -2  15  11      133.16      132.35     96.05 o 
  -1  15  11      382.52      293.27     94.75 o 
   0  15  11       30.58       22.68     79.03 o 
   1  15  11      511.06      645.92    157.36 o 
   2  15  11        4.46      192.41    101.96 o 
   3  15  11      208.31      139.16    106.00 o 
   4  15  11       22.06      111.64    101.64 o 
   5  15  11       29.63       47.77    103.19 o 
   6  15  11      262.22      144.54    122.75 o 
   7  15  11       13.56      -48.93    130.04 o 
  -9  16  11       19.53     -126.48    126.48 o 
  -8  16  11       21.59      -27.28    118.59 o 
  -7  16  11       51.09       46.04    115.70 o 
  -6  16  11        3.57     -107.17    107.17 o 
  -5  16  11      122.67       70.17    111.63 o 
  -4  16  11        0.23      -11.14     97.25 o 
  -3  16  11       83.02      126.23    102.08 o 
  -2  16  11      190.82      261.56    122.71 o 
  -1  16  11       48.25       21.67     93.39 o 
   0  16  11      247.90      226.51     98.04 o 
   1  16  11        1.26       22.84    100.88 o 
   2  16  11      102.04      247.20    122.55 o 
   3  16  11       53.23      315.57    121.36 o 
   4  16  11      136.59      105.83    114.79 o 
  -4  17  11       86.25      -22.87    112.99 o 
  -3  17  11       10.55       59.24    114.32 o 
  -2  17  11       89.58      135.45    112.13 o 
  -1  17  11      165.87      304.41    110.34 o 
   0  17  11        0.40        5.44    267.77 o 
 -21   0  12       30.96      -51.63     89.77 o 
 -20   0  12      883.43      836.34    178.98 o 
 -19   0  12      327.89      348.27     83.32 o 
 -18   0  12       77.53      -23.48     64.78 o 
 -17   0  12      691.46      723.33     89.38 o 
 -16   0  12        8.52      -50.20     50.20 o 
 -15   0  12     2797.00     2832.21    231.44 o 
 -14   0  12      793.23      729.90     90.84 o 
 -13   0  12     2441.39     2150.08    178.82 o 
 -12   0  12     1311.03     1094.04     85.52 o 
 -11   0  12     5736.11     5737.51    178.80 o 
 -10   0  12    10376.69    10120.36    316.78 o 
  -9   0  12     2159.47     1865.60     98.18 o 
  -8   0  12    12405.48    12637.82    262.13 o 
  -7   0  12      195.06      114.17     30.90 o 
  -6   0  12     9989.33     9021.04    196.53 o 
  -5   0  12     5251.74     4700.57    114.48 o 
  -4   0  12     4930.67     4783.95    114.35 o 
  -3   0  12    32083.27    32461.35    531.29 o 
  -2   0  12      905.03      965.13     66.75 o 
  -1   0  12     1282.87     1351.07     70.29 o 
   0   0  12     6351.18     5865.33    152.56 o 
   1   0  12    40856.37    41502.93    777.63 o 
   2   0  12    27733.96    26279.66    514.05 o 
   3   0  12      387.83      481.79     77.02 o 
   4   0  12    14396.16    14421.90    347.42 o 
   5   0  12      297.24      243.28     58.16 o 
   6   0  12     5349.97     5045.26    198.28 o 
   7   0  12      177.47       34.57     91.21 o 
   8   0  12     2893.52     3164.61    199.16 o 
   9   0  12     3072.06     3105.21    200.18 o 
  10   0  12     1270.44     1137.92    130.98 o 
  11   0  12     3580.14     3852.20    236.50 o 
  12   0  12       24.00       33.63    116.74 o 
  13   0  12     2366.28     2363.64    271.71 o 
  14   0  12       92.91       65.87    151.98 o 
  15   0  12      936.32      882.69    208.49 o 
  16   0  12      424.88      417.45    256.35 o 
 -21   1  12      638.47      735.66     83.58 o 
 -20   1  12       35.46       11.49     56.38 o 
 -19   1  12      948.39     1069.10     96.53 o 
 -18   1  12      214.81      170.40     50.49 o 
 -17   1  12      440.01      449.39     56.66 o 
 -16   1  12     1063.70      967.42     66.88 o 
 -15   1  12       87.65      120.92     39.30 o 
 -14   1  12     2222.43     2087.93     93.07 o 
 -13   1  12      130.34       73.07     34.08 o 
 -12   1  12     3295.72     3241.49    100.55 o 
 -11   1  12     2297.64     2241.77     78.66 o 
 -10   1  12     1077.08     1092.74     54.44 o 
  -9   1  12     7365.01     7168.13    131.19 o 
  -8   1  12       41.76       11.17     25.05 o 
  -7   1  12    10175.93    10166.96    159.83 o 
  -6   1  12     2113.02     1949.16     57.59 o 
  -5   1  12     6421.50     6526.07    108.54 o 
  -4   1  12     9139.00     8824.65    129.78 o 
  -3   1  12     1219.58     1196.69     40.14 o 
  -2   1  12    17169.62    17087.16    249.70 o 
  -1   1  12      276.30      292.97     27.58 o 
   0   1  12    15872.78    16234.72    238.69 o 
   1   1  12     6929.62     6837.47    129.20 o 
   2   1  12    12978.12    13298.66    214.49 o 
   3   1  12    16111.11    16304.97    269.51 o 
   4   1  12      974.46     1139.14     63.21 o 
   5   1  12     4419.30     4570.31    158.20 o 
   6   1  12      282.88      213.75     50.63 o 
   7   1  12     9931.52    10506.97    274.01 o 
   8   1  12       11.73       74.67     54.71 o 
   9   1  12      239.52      203.12     63.19 o 
  10   1  12     4042.95     4264.95    194.42 o 
  11   1  12      431.70      339.58     87.28 o 
  12   1  12     2766.69     2793.72    203.71 o 
  13   1  12      169.40      191.96     96.71 o 
  14   1  12     1600.04     1775.92    258.04 o 
  15   1  12      248.95       98.79    127.55 o 
  16   1  12      112.98      153.03    145.41 o 
 -21   2  12       11.56       33.85     60.75 o 
 -20   2  12      948.90     1111.50     89.35 o 
 -19   2  12      130.13       62.00     54.29 o 
 -18   2  12     1140.47     1147.84     84.43 o 
 -17   2  12      908.08      991.18     73.92 o 
 -16   2  12      336.08      370.43     50.34 o 
 -15   2  12     1095.82     1286.44     72.59 o 
 -14   2  12       70.59      115.66     37.07 o 
 -13   2  12     3764.01     3860.28    112.64 o 
 -12   2  12     1796.22     1682.21     73.82 o 
 -11   2  12     2227.97     2306.35    118.53 o 
 -10   2  12     5152.62     5119.56    122.40 o 
  -9   2  12      462.55      432.39     46.85 o 
  -8   2  12     7383.35     7527.43    189.52 o 
  -7   2  12      557.48      563.18     41.08 o 
  -6   2  12    14810.81    14982.64    208.54 o 
  -5   2  12     1520.49     1565.50     51.35 o 
  -4   2  12     2867.47     2913.04     67.51 o 
  -3   2  12    11118.26    11831.76    175.36 o 
  -2   2  12       10.51        0.49     20.24 o 
  -1   2  12     8726.71     8871.15    155.75 o 
   0   2  12     1864.15     2117.37     67.75 o 
   1   2  12    17541.39    17922.27    290.23 o 
   2   2  12     5173.88     5179.42    133.45 o 
   3   2  12     4060.54     4188.91    121.01 o 
   4   2  12     8416.19     8750.83    208.45 o 
   5   2  12       14.76      -20.58     43.63 o 
   6   2  12     4715.44     4720.58    149.18 o 
   7   2  12      242.90      294.51     52.67 o 
   8   2  12     6518.76     6416.24    309.62 o 
   9   2  12      923.89      903.99    103.82 o 
  10   2  12      102.99       89.58     64.90 o 
  11   2  12     2991.78     3048.69    185.73 o 
  12   2  12       14.29      114.73    203.75 o 
  13   2  12     1646.26     1936.33    210.07 o 
  14   2  12       81.28      140.73    113.07 o 
  15   2  12      724.34      796.93    281.03 o 
  16   2  12      632.66      600.49    168.56 o 
 -21   3  12      456.23      565.77     83.96 o 
 -20   3  12       38.17       72.10     61.23 o 
 -19   3  12      332.02      280.15     68.03 o 
 -18   3  12      543.96      456.68     85.00 o 
 -17   3  12      376.35      320.40     63.94 o 
 -16   3  12      723.76      814.26     74.72 o 
 -15   3  12      369.92      237.79     46.94 o 
 -14   3  12     5038.90     5090.14    140.65 o 
 -13   3  12     1596.27     1731.43     81.61 o 
 -12   3  12     1617.29     1512.62     74.59 o 
 -11   3  12     4227.58     4176.07    116.65 o 
 -10   3  12     2014.36     2269.73     89.11 o 
  -9   3  12     9912.24     9839.46    180.78 o 
  -8   3  12      439.92      473.65     57.94 o 
  -7   3  12     9845.58     9913.24    175.52 o 
  -6   3  12      585.11      687.35     55.21 o 
  -5   3  12    13800.85    14172.21    199.00 o 
  -4   3  12     5455.95     5353.73     95.46 o 
  -3   3  12     1208.47     1327.63     71.87 o 
  -2   3  12     7221.56     7348.66    128.13 o 
  -1   3  12      239.44      238.21     29.60 o 
   0   3  12    11729.28    11884.79    205.92 o 
   1   3  12      173.23      202.99     35.96 o 
   2   3  12     7819.95     7799.42    190.19 o 
   3   3  12     2053.24     2035.34    128.46 o 
   4   3  12      254.22      272.82     57.14 o 
   5   3  12     5596.33     5448.60    161.67 o 
   6   3  12       74.67      -38.69     38.69 o 
   7   3  12     3634.01     3865.52    142.56 o 
   8   3  12     3464.66     3260.36    135.32 o 
   9   3  12     2287.86     2238.69    155.26 o 
  10   3  12     1501.97     1677.05    116.70 o 
  11   3  12       33.75      179.52    101.62 o 
  12   3  12     2205.32     2001.99    341.86 o 
  13   3  12       98.60      200.98    112.01 o 
  14   3  12      496.08      718.62    165.14 o 
  15   3  12      321.29      228.65    153.95 o 
  16   3  12      451.67      466.27    157.44 o 
 -20   4  12      382.86      378.21     72.76 o 
 -19   4  12        5.67      -26.33     58.05 o 
 -18   4  12      593.11      472.80     73.20 o 
 -17   4  12      661.01      685.23     77.23 o 
 -16   4  12      623.26      514.11     61.07 o 
 -15   4  12      659.73      560.53     62.50 o 
 -14   4  12       28.99       79.18     41.03 o 
 -13   4  12     2463.22     2466.04     97.02 o 
 -12   4  12      638.23      725.39     58.78 o 
 -11   4  12      957.05      818.13     54.76 o 
 -10   4  12     2223.46     2153.94     83.24 o 
  -9   4  12      378.11      332.75     38.94 o 
  -8   4  12     4420.50     4204.60    143.52 o 
  -7   4  12       43.66       35.70     27.28 o 
  -6   4  12     6021.34     5616.02    118.13 o 
  -5   4  12     4258.87     4161.54     89.09 o 
  -4   4  12     2066.58     2419.01     72.81 o 
  -3   4  12     7528.85     7681.77    134.20 o 
  -2   4  12      118.74      130.00     24.73 o 
  -1   4  12     8120.90     8587.31    150.45 o 
   0   4  12      896.37     1052.64     60.27 o 
   1   4  12     9834.06    10039.99    223.66 o 
   2   4  12     1572.78     1479.79    127.43 o 
   3   4  12     1158.45     1052.15     80.22 o 
   4   4  12     4423.05     4281.44    143.50 o 
   5   4  12     2764.95     2631.42    115.39 o 
   6   4  12     6724.54     6490.42    184.22 o 
   7   4  12     1798.94     1672.59    107.84 o 
   8   4  12     4691.42     4811.40    267.33 o 
   9   4  12     1293.19     1328.20    102.27 o 
  10   4  12      266.69      446.22     87.43 o 
  11   4  12     1014.44     1023.09    128.69 o 
  12   4  12      204.38      223.26    117.92 o 
  13   4  12      948.83      885.34    368.39 o 
  14   4  12      403.04      155.65    123.76 o 
  15   4  12      146.31      209.91    136.53 o 
 -20   5  12        3.91      -60.43     60.43 o 
 -19   5  12      231.27      239.26     70.27 o 
 -18   5  12      180.68       55.86     58.11 o 
 -17   5  12      355.03      160.91     61.79 o 
 -16   5  12      490.21      571.39     74.89 o 
 -15   5  12       78.42       45.37     49.53 o 
 -14   5  12     1681.54     1633.66    104.49 o 
 -13   5  12      182.14       74.63     44.03 o 
 -12   5  12     1197.10     1291.62     79.75 o 
 -11   5  12      659.90      571.53     52.32 o 
 -10   5  12      148.47      122.24     36.95 o 
  -9   5  12     1379.04     1384.68     78.43 o 
  -8   5  12      568.51      530.76     51.35 o 
  -7   5  12     7160.95     6955.77    140.48 o 
  -6   5  12     1473.97     1326.63     63.97 o 
  -5   5  12     2306.03     2386.95     78.27 o 
  -4   5  12     5462.26     5455.31    108.54 o 
  -3   5  12     2716.87     2752.70     81.21 o 
  -2   5  12     3722.41     3775.85     86.00 o 
  -1   5  12      566.78      651.93     42.20 o 
   0   5  12      898.03      828.01     55.45 o 
   1   5  12      276.50      166.58     40.72 o 
   2   5  12     1787.25     1915.93    104.89 o 
   3   5  12     1924.70     1805.14    163.58 o 
   4   5  12      115.26       47.92     45.97 o 
   5   5  12     5627.81     5505.52    186.95 o 
   6   5  12      113.27      168.69     54.58 o 
   7   5  12     1843.09     1712.04    127.52 o 
   8   5  12     1187.27     1221.72    113.58 o 
   9   5  12     2378.18     2107.75    209.85 o 
  10   5  12      785.67      777.31     99.47 o 
  11   5  12       53.41       27.94     79.43 o 
  12   5  12      996.34      928.32    136.70 o 
  13   5  12       45.24       67.78    105.71 o 
  14   5  12      154.10      109.81    125.65 o 
  15   5  12      393.69      128.78    135.37 o 
 -20   6  12      122.12      123.75     74.15 o 
 -19   6  12       33.73       -6.97     64.35 o 
 -18   6  12      101.81      185.25     69.67 o 
 -17   6  12      241.15      178.11     65.01 o 
 -16   6  12      138.77      242.73     65.93 o 
 -15   6  12      865.21      838.57     75.39 o 
 -14   6  12       85.95       71.64     46.27 o 
 -13   6  12     1481.77     1443.32     95.96 o 
 -12   6  12       15.40      -15.08     36.78 o 
 -11   6  12      473.11      401.70     59.26 o 
 -10   6  12      210.19      167.45     42.95 o 
  -9   6  12       42.15       30.07     32.40 o 
  -8   6  12      894.10      970.33     64.03 o 
  -7   6  12     1737.35     1565.05     77.63 o 
  -6   6  12     3459.70     4116.43    118.81 o 
  -5   6  12     1663.65     1766.89     77.69 o 
  -4   6  12     4394.95     4103.75    105.84 o 
  -3   6  12      899.10      972.79     48.77 o 
  -2   6  12      150.87      120.92     30.20 o 
  -1   6  12      479.61      405.52     45.36 o 
   0   6  12      521.79      587.93     51.43 o 
   1   6  12       79.99       54.54     39.11 o 
   2   6  12     3770.50     3848.00    144.78 o 
   3   6  12       33.53       51.69     45.79 o 
   4   6  12     1267.26     1279.79     96.31 o 
   5   6  12      132.80       38.83     55.57 o 
   6   6  12     4411.15     4680.52    202.87 o 
   7   6  12      570.03      530.79     86.85 o 
   8   6  12       85.90       29.66     64.24 o 
   9   6  12     2395.21     2389.25    159.92 o 
  10   6  12      661.28      415.51    107.60 o 
  11   6  12      516.36      544.46    110.45 o 
  12   6  12        0.06       47.69     93.30 o 
  13   6  12      409.19      112.19    105.12 o 
  14   6  12      407.68      378.50    150.15 o 
  15   6  12       70.77      120.37    148.50 o 
 -19   7  12      216.99      242.94     75.92 o 
 -18   7  12       51.93       43.81     69.91 o 
 -17   7  12      123.83      201.21     66.83 o 
 -16   7  12       71.46       15.87     56.65 o 
 -15   7  12      107.59       23.15     53.36 o 
 -14   7  12      181.90       68.38     51.15 o 
 -13   7  12       77.75       20.27     45.45 o 
 -12   7  12      341.38      375.41     54.85 o 
 -11   7  12       21.49       60.13     41.26 o 
 -10   7  12      652.38      696.93     64.56 o 
  -9   7  12       16.28      -11.75     35.29 o 
  -8   7  12      578.87      549.13     60.48 o 
  -7   7  12      108.53       65.66     36.18 o 
  -6   7  12     3878.37     3859.49    118.46 o 
  -5   7  12     1450.64     1276.45     69.54 o 
  -4   7  12     1676.45     1670.82     76.51 o 
  -3   7  12      654.10      582.16     48.36 o 
  -2   7  12     2510.59     2579.29     98.28 o 
  -1   7  12       98.23      105.21     36.60 o 
   0   7  12      241.29      236.75     44.25 o 
   1   7  12      945.11     1152.83    114.66 o 
   2   7  12        3.57       31.67     43.09 o 
   3   7  12     2657.85     3088.85    141.34 o 
   4   7  12      659.59      725.25     87.57 o 
   5   7  12     1431.24     1356.97    113.44 o 
   6   7  12      449.10      409.84     79.07 o 
   7   7  12      397.79      516.61     88.07 o 
   8   7  12      456.95      545.21    101.22 o 
   9   7  12      294.96       62.25     66.48 o 
  10   7  12      401.20      327.40     91.22 o 
  11   7  12      244.37      202.77     88.98 o 
  12   7  12      197.54       92.18     83.33 o 
  13   7  12      103.84       61.33    103.60 o 
  14   7  12       82.46       39.83    109.86 o 
 -19   8  12       34.41       74.73     82.35 o 
 -18   8  12       74.94       66.55     74.62 o 
 -17   8  12       29.44       13.11     64.77 o 
 -16   8  12        0.49        4.09     61.52 o 
 -15   8  12      129.40      123.07     65.84 o 
 -14   8  12        0.01       29.28     54.57 o 
 -13   8  12      103.37      128.29     56.90 o 
 -12   8  12      107.28       98.81     50.51 o 
 -11   8  12      276.10      157.60     52.86 o 
 -10   8  12     1141.15     1061.80     82.02 o 
  -9   8  12      459.76      452.59     68.76 o 
  -8   8  12       82.92       65.99     42.76 o 
  -7   8  12      161.57      104.88     43.74 o 
  -6   8  12      884.34      969.94     68.78 o 
  -5   8  12      393.47      276.25     50.27 o 
  -4   8  12     1283.71     1227.25     68.30 o 
  -3   8  12     1084.28     1057.96    130.20 o 
  -2   8  12      482.29      460.81     65.40 o 
  -1   8  12      430.34      338.83     62.38 o 
   0   8  12        2.84      -16.34     36.82 o 
   1   8  12       58.65       81.87     45.49 o 
   2   8  12      522.63      380.25     68.52 o 
   3   8  12     2449.44     2216.85    142.16 o 
   4   8  12       26.08       46.64     55.20 o 
   5   8  12      629.00      844.29    114.23 o 
   6   8  12        2.07      -56.31     56.31 o 
   7   8  12        1.68       58.79     65.54 o 
   8   8  12       23.73       14.94     67.65 o 
   9   8  12      811.36      592.44    112.47 o 
  10   8  12       11.58      -45.68     74.38 o 
  11   8  12       22.86       13.17     78.78 o 
  12   8  12        0.25      -90.77     91.18 o 
  13   8  12      124.67      110.48     96.63 o 
  14   8  12        7.00       17.98    119.28 o 
 -18   9  12        0.74       17.28     80.25 o 
 -17   9  12        1.58       79.60     72.66 o 
 -16   9  12       81.53       47.09     69.05 o 
 -15   9  12       77.30      109.28     61.56 o 
 -14   9  12        2.19       27.02     54.99 o 
 -13   9  12      116.77      122.32     57.73 o 
 -12   9  12        2.76      -45.85     45.85 o 
 -11   9  12      162.82       72.79     51.32 o 
 -10   9  12      577.06      384.33     62.48 o 
  -9   9  12     2081.36     1907.23    103.93 o 
  -8   9  12       57.69       98.29     44.93 o 
  -7   9  12       11.04       60.88     42.68 o 
  -6   9  12      180.46      256.54     45.74 o 
  -5   9  12      131.19       59.80     38.35 o 
  -4   9  12       22.50       35.30     42.63 o 
  -3   9  12       25.27       12.85     46.13 o 
  -2   9  12       27.26       25.47     40.93 o 
  -1   9  12        3.22       -8.79     38.28 o 
   0   9  12      605.77      734.15     69.61 o 
   1   9  12        5.42      -47.98     47.98 o 
   2   9  12       50.02       95.99     53.85 o 
   3   9  12      138.33       76.08     54.55 o 
   4   9  12       14.97       17.34     60.07 o 
   5   9  12       24.91        9.37     63.65 o 
   6   9  12       29.71      -55.53     55.53 o 
   7   9  12        3.80      -32.18     61.75 o 
   8   9  12      620.29      493.66     97.26 o 
   9   9  12       91.94       82.51     81.44 o 
  10   9  12        4.25      -43.56     79.31 o 
  11   9  12      282.67      289.00    102.09 o 
  12   9  12       79.86      -34.14     87.86 o 
  13   9  12       61.77        3.39     92.75 o 
 -17  10  12        4.14       34.44     81.98 o 
 -16  10  12        0.78      -30.49     69.39 o 
 -15  10  12        0.04      -10.84     68.49 o 
 -14  10  12      173.77      141.21     68.88 o 
 -13  10  12      189.10      119.34     61.17 o 
 -12  10  12        5.10       45.35     56.49 o 
 -11  10  12        1.67       -7.29     49.34 o 
 -10  10  12        0.02       -2.64     42.12 o 
  -9  10  12       41.56       57.14     44.88 o 
  -8  10  12      129.35       44.30     43.23 o 
  -7  10  12      193.49      154.55     46.09 o 
  -6  10  12      538.52      505.42     98.52 o 
  -5  10  12       82.89       86.43     55.87 o 
  -4  10  12      119.97      193.04     58.53 o 
  -3  10  12       95.67       41.73     51.85 o 
  -2  10  12       55.67       81.67     47.22 o 
  -1  10  12      210.79      142.84     56.81 o 
   0  10  12      117.96      159.50     59.37 o 
   1  10  12      295.97      249.45     78.33 o 
   2  10  12      163.30      110.50     58.37 o 
   3  10  12      553.05      533.17     75.12 o 
   4  10  12       32.66       24.26     67.10 o 
   5  10  12       43.31      -18.75     66.60 o 
   6  10  12      400.06      330.33     85.71 o 
   7  10  12       42.16       72.51     83.77 o 
   8  10  12        2.44      -14.56     72.00 o 
   9  10  12        6.74       17.10     82.57 o 
  10  10  12       28.36      -20.99     88.77 o 
  11  10  12        4.34       -2.35     82.60 o 
  12  10  12       10.39      -90.22     90.22 o 
 -16  11  12        4.60       83.54     85.10 o 
 -15  11  12       13.18       -2.40     66.94 o 
 -14  11  12       47.21      -62.79     62.79 o 
 -13  11  12       30.36       94.04     67.29 o 
 -12  11  12      195.66      181.53     62.89 o 
 -11  11  12        0.12      -26.20     51.70 o 
 -10  11  12       28.27      -15.25     51.04 o 
  -9  11  12        0.27      -23.17     42.86 o 
  -8  11  12      136.70       73.69     46.78 o 
  -7  11  12        3.92       10.44     43.90 o 
  -6  11  12       61.81       30.16     55.07 o 
  -5  11  12      884.94      836.51     87.11 o 
  -4  11  12      430.81      374.56     78.86 o 
  -3  11  12      186.15      186.43     76.98 o 
  -2  11  12       18.15        9.54     69.45 o 
  -1  11  12      122.59       75.63     56.75 o 
   0  11  12       44.31       34.59     53.11 o 
   1  11  12        7.04        5.86     58.33 o 
   2  11  12      204.84      150.95     72.25 o 
   3  11  12      545.29      530.78     88.61 o 
   4  11  12      194.07      193.77     81.65 o 
   5  11  12       50.92       63.34     71.69 o 
   6  11  12      376.16      364.95     92.55 o 
   7  11  12      104.70      164.38    115.49 o 
   8  11  12        1.87      -48.85     77.73 o 
   9  11  12       14.46      -23.73     84.69 o 
  10  11  12        1.63       97.10     98.72 o 
  11  11  12      113.11      113.64     97.39 o 
 -15  12  12        0.80        2.61     80.59 o 
 -14  12  12       15.44       -9.10     68.38 o 
 -13  12  12      248.56      196.74     95.88 o 
 -12  12  12       10.32      -28.43     61.87 o 
 -11  12  12       37.91       59.36     60.77 o 
 -10  12  12      102.44       32.88     58.63 o 
  -9  12  12       43.19       89.21     57.63 o 
  -8  12  12      166.32      248.20     61.37 o 
  -7  12  12        3.17      -59.32     59.32 o 
  -6  12  12      687.11      600.03    153.81 o 
  -5  12  12        7.90       50.58     65.80 o 
  -4  12  12        3.90       49.36     66.44 o 
  -3  12  12      184.15      270.35     90.35 o 
  -2  12  12      147.54       32.78    101.97 o 
  -1  12  12      158.64       89.53     70.81 o 
   0  12  12        3.45       -2.80     62.60 o 
   1  12  12      207.80      145.77     79.12 o 
   2  12  12        6.42      -62.09     62.09 o 
   3  12  12     1144.73     1147.82    119.85 o 
   4  12  12       31.66      -21.35     74.29 o 
   5  12  12       24.25       49.69     81.73 o 
   6  12  12        1.63       27.54     83.04 o 
   7  12  12       67.40       67.46     90.23 o 
   8  12  12       50.79       45.36     85.46 o 
   9  12  12       95.32      -50.18     91.76 o 
  10  12  12       97.71       62.87    100.27 o 
 -14  13  12        0.98       93.91     84.58 o 
 -13  13  12      219.21      217.31     83.51 o 
 -12  13  12      345.20      268.22     79.62 o 
 -11  13  12       12.81       38.50     73.21 o 
 -10  13  12       23.45      -28.88     60.84 o 
  -9  13  12      228.22       93.82     73.09 o 
  -8  13  12       57.50      124.06     82.61 o 
  -7  13  12      231.26      307.45    104.79 o 
  -6  13  12        2.04      -48.97     77.73 o 
  -5  13  12      307.74      491.27    107.15 o 
  -4  13  12      144.38      158.12    120.15 o 
  -3  13  12        4.50      -27.48     80.20 o 
  -2  13  12      137.53      221.12     90.90 o 
  -1  13  12        0.79      -50.99     66.70 o 
   0  13  12      424.07      381.64     85.32 o 
   1  13  12       49.63       35.81     84.89 o 
   2  13  12      247.14      173.78    159.59 o 
   3  13  12      200.32      171.99     81.89 o 
   4  13  12        0.78       27.27     85.79 o 
   5  13  12       68.54       29.20     90.71 o 
   6  13  12        1.15      -82.03     82.03 o 
   7  13  12       35.68       97.47    102.31 o 
   8  13  12       67.95      152.25    110.07 o 
   9  13  12      214.56      192.03    120.51 o 
 -13  14  12       31.96       50.07    206.27 o 
 -12  14  12       81.67      113.12     88.17 o 
 -11  14  12       83.54       25.57     77.27 o 
 -10  14  12      123.17      149.31     87.16 o 
  -9  14  12        0.22       20.58     97.62 o 
  -8  14  12      156.88      214.61    107.29 o 
  -7  14  12        2.23      -26.44     96.17 o 
  -6  14  12      154.17       93.36     95.57 o 
  -5  14  12       54.87       48.26     90.77 o 
  -4  14  12      106.65       39.15     88.45 o 
  -3  14  12      655.15      408.94    113.05 o 
  -2  14  12        8.87      105.35     91.76 o 
  -1  14  12      330.61      235.23    104.24 o 
   0  14  12       45.65       54.57     83.39 o 
   1  14  12     1011.06      902.76    246.00 o 
   2  14  12      170.85      147.93     92.26 o 
   3  14  12       14.67      121.75     95.41 o 
   4  14  12      401.71      458.93    157.62 o 
   5  14  12       64.27       82.96     97.76 o 
   6  14  12       69.69      -42.79     99.24 o 
   7  14  12       16.32       74.21     92.56 o 
   8  14  12      332.58      133.35    140.36 o 
 -11  15  12      152.70      149.35    191.09 o 
 -10  15  12       33.50     -138.46    138.46 o 
  -9  15  12      249.76      221.18    133.76 o 
  -8  15  12        0.31       11.41    118.04 o 
  -7  15  12      234.90      227.69    109.78 o 
  -6  15  12       36.49       58.09    102.78 o 
  -5  15  12      301.58      319.24    113.23 o 
  -4  15  12      247.64      198.51    106.31 o 
  -3  15  12      114.13      136.98    103.10 o 
  -2  15  12      528.52      398.22    103.57 o 
  -1  15  12       61.70      -53.87     82.31 o 
   0  15  12      257.35       10.38     95.11 o 
   1  15  12       11.97       27.88     95.28 o 
   2  15  12      158.36      191.07    108.75 o 
   3  15  12      184.44      183.70    122.23 o 
   4  15  12       42.94      138.06    122.85 o 
   5  15  12      125.80       15.04    126.41 o 
   6  15  12        5.41      -21.59    123.95 o 
  -8  16  12      170.26      254.37    140.64 o 
  -7  16  12        2.27      -78.06    122.28 o 
  -6  16  12      228.60      293.14    122.95 o 
  -5  16  12      153.25      149.50    115.88 o 
  -4  16  12      208.66      110.97    128.42 o 
  -3  16  12      219.47      288.39    123.87 o 
  -2  16  12       53.01       44.01     93.66 o 
  -1  16  12      248.88      423.79    116.00 o 
   0  16  12        0.67      -71.97    100.68 o 
   1  16  12      124.99       15.41    110.25 o 
   2  16  12       90.34      189.92    115.71 o 
   3  16  12       36.30       63.11    106.25 o 
 -21   1  13        1.68       22.58     63.76 o 
 -20   1  13        0.44      -55.62     55.62 o 
 -19   1  13       76.54       76.14     57.01 o 
 -18   1  13      127.20      137.30     48.83 o 
 -17   1  13       85.87      112.66     46.33 o 
 -16   1  13        3.53      -15.88     37.47 o 
 -15   1  13      202.15      219.94     43.71 o 
 -14   1  13      260.65      192.19     42.04 o 
 -13   1  13       15.89       41.40     32.51 o 
 -12   1  13      275.92      165.29     37.25 o 
 -11   1  13        6.52      -26.36     26.36 o 
 -10   1  13      475.13      529.75     42.05 o 
  -9   1  13      162.61      153.28     31.81 o 
  -8   1  13      482.18      464.35     40.89 o 
  -7   1  13      156.44      120.76     24.64 o 
  -6   1  13        7.35       -6.35     19.70 o 
  -5   1  13       41.89       77.89     21.84 o 
  -4   1  13     1085.99     1165.76     43.67 o 
  -3   1  13       79.31       98.61     19.44 o 
  -2   1  13      277.56      289.32     26.33 o 
  -1   1  13      327.54      292.67     33.67 o 
   0   1  13       96.10       29.30     24.69 o 
   1   1  13      265.34      229.45     30.58 o 
   2   1  13        3.59       28.72     24.98 o 
   3   1  13      509.40      405.52     45.17 o 
   4   1  13       54.37       21.59     34.74 o 
   5   1  13      732.55      653.58     62.79 o 
   6   1  13     1163.13     1169.13     91.32 o 
   7   1  13      125.99       98.19     48.53 o 
   8   1  13       18.77       69.59     51.39 o 
   9   1  13       27.96       69.54     54.63 o 
  10   1  13       34.82       66.66     58.62 o 
  11   1  13       35.37       52.18    105.84 o 
  12   1  13       48.01       -0.23     81.98 o 
  13   1  13        0.98       -1.63     87.45 o 
  14   1  13       24.22     -103.98    103.98 o 
  15   1  13        3.81       33.73    120.17 o 
 -21   2  13       17.64      -38.02     62.14 o 
 -20   2  13       25.79      -35.72     53.77 o 
 -19   2  13       69.13       28.73     53.02 o 
 -18   2  13       22.33       13.94     47.55 o 
 -17   2  13       45.59       51.47     48.42 o 
 -16   2  13      292.67      393.81     51.13 o 
 -15   2  13        6.59       22.09     36.31 o 
 -14   2  13       47.31       42.51     35.38 o 
 -13   2  13       31.67        0.52     31.04 o 
 -12   2  13      538.75      438.84     46.31 o 
 -11   2  13      676.38      682.25     52.06 o 
 -10   2  13      517.69      516.47     47.33 o 
  -9   2  13      215.44      155.17     33.13 o 
  -8   2  13        2.84      -21.35     24.97 o 
  -7   2  13       75.11      115.09     26.84 o 
  -6   2  13      395.41      362.85     31.69 o 
  -5   2  13      697.74      738.59     38.17 o 
  -4   2  13     1180.92     1203.31     48.81 o 
  -3   2  13      473.55      385.88     38.32 o 
  -2   2  13     6410.38     6381.79    112.90 o 
  -1   2  13      209.15      164.68     34.17 o 
   0   2  13       49.11        7.48     23.96 o 
   1   2  13       75.23      103.03     27.60 o 
   2   2  13      680.39      654.40     51.28 o 
   3   2  13     2145.85     2271.40    113.62 o 
   4   2  13      804.46      933.01     71.29 o 
   5   2  13     1096.02     1130.42     85.77 o 
   6   2  13     1064.70     1021.33     76.91 o 
   7   2  13     2525.59     2652.93    185.55 o 
   8   2  13      433.53      285.19     65.63 o 
   9   2  13      385.60      207.12     68.17 o 
  10   2  13        2.22      -11.13     60.12 o 
  11   2  13      184.72      -39.27     74.27 o 
  12   2  13       21.67       17.77     94.98 o 
  13   2  13      110.14      232.43    116.84 o 
  14   2  13      294.00      292.27    131.71 o 
  15   2  13       51.63       -0.11    131.04 o 
 -20   3  13       73.68       65.03     61.15 o 
 -19   3  13      188.57      166.45     62.47 o 
 -18   3  13       10.86       43.85     52.15 o 
 -17   3  13      466.59      315.21     59.00 o 
 -16   3  13       37.71       44.09     46.43 o 
 -15   3  13      639.89      576.74     59.47 o 
 -14   3  13       14.31       53.19     36.66 o 
 -13   3  13     1084.92     1052.09     67.55 o 
 -12   3  13     1309.87     1228.67     69.00 o 
 -11   3  13       35.33        2.99     31.44 o 
 -10   3  13     1166.79     1138.86     62.24 o 
  -9   3  13     1071.50     1138.44     61.03 o 
  -8   3  13     2242.46     2134.69     79.15 o 
  -7   3  13       37.33        5.15     25.58 o 
  -6   3  13      398.76      372.07     35.79 o 
  -5   3  13      978.51      986.89     44.50 o 
  -4   3  13       24.94      -17.71     20.21 o 
  -3   3  13     1666.07     1595.29     60.95 o 
  -2   3  13       27.22       39.67     23.46 o 
  -1   3  13     1778.82     1929.43     80.35 o 
   0   3  13     1007.60     1026.90     51.57 o 
   1   3  13        5.14      -11.07     30.01 o 
   2   3  13     1031.22      954.03     70.67 o 
   3   3  13       14.05       38.02     38.06 o 
   4   3  13     3299.60     3145.27    126.49 o 
   5   3  13     1150.56     1254.37     97.55 o 
   6   3  13     2433.92     2516.04    132.99 o 
   7   3  13     1671.46     1779.72    112.76 o 
   8   3  13      542.72      480.79     95.49 o 
   9   3  13       79.13       69.02     58.70 o 
  10   3  13       19.87       28.69     65.85 o 
  11   3  13      641.08      812.61    203.40 o 
  12   3  13      571.83      415.76    244.71 o 
  13   3  13       21.04      -28.80    104.34 o 
  14   3  13       90.05      -93.14    116.07 o 
  15   3  13        8.05      -86.77    124.49 o 
 -20   4  13      163.15      106.03     64.73 o 
 -19   4  13       43.99        3.11     56.00 o 
 -18   4  13      281.10      229.61     61.98 o 
 -17   4  13       61.89       56.18     52.03 o 
 -16   4  13      872.15      774.28     78.13 o 
 -15   4  13      195.45      146.95     48.38 o 
 -14   4  13     1096.42     1090.33    100.08 o 
 -13   4  13      782.95      852.00     61.99 o 
 -12   4  13      503.32      571.81     52.21 o 
 -11   4  13     1274.58     1321.65     75.82 o 
 -10   4  13        0.18       13.40     31.51 o 
  -9   4  13      824.85      882.21     55.32 o 
  -8   4  13     1649.36     1363.16     65.02 o 
  -7   4  13     2838.13     2968.50    110.11 o 
  -6   4  13     2000.99     1994.86     73.43 o 
  -5   4  13      365.25      331.03     36.47 o 
  -4   4  13     1859.24     1980.97     63.15 o 
  -3   4  13      160.05      218.30     28.43 o 
  -2   4  13     1342.58     1347.64     54.35 o 
  -1   4  13      862.72      790.35     55.22 o 
   0   4  13      474.48      551.93     72.29 o 
   1   4  13     2337.25     2602.56    124.02 o 
   2   4  13        6.23        8.45     39.93 o 
   3   4  13     3851.00     4203.65    157.64 o 
   4   4  13     2324.92     2301.95    169.22 o 
   5   4  13     5402.13     5201.58    167.00 o 
   6   4  13     1289.29     1198.05     86.72 o 
   7   4  13     2274.23     2244.48    117.06 o 
   8   4  13     1440.93     1292.36     92.32 o 
   9   4  13       62.46       80.30     62.96 o 
  10   4  13      893.62      701.94    186.45 o 
  11   4  13       56.49       -5.49     99.50 o 
  12   4  13      314.93      155.95    162.28 o 
  13   4  13      263.05      385.20    134.66 o 
  14   4  13      136.89      176.90    135.42 o 
  15   4  13      234.48      181.92    147.97 o 
 -20   5  13       70.06       41.28     65.28 o 
 -19   5  13      206.04      240.62     70.87 o 
 -18   5  13       44.95      113.14     62.52 o 
 -17   5  13      258.12      218.51     58.45 o 
 -16   5  13       30.93       53.46     51.40 o 
 -15   5  13      483.34      492.28     61.41 o 
 -14   5  13      378.87      488.70     59.29 o 
 -13   5  13      684.27      686.11     63.82 o 
 -12   5  13      519.09      408.05     52.49 o 
 -11   5  13       12.44       20.59     34.21 o 
 -10   5  13     1043.53     1131.52     64.72 o 
  -9   5  13      463.91      411.46     44.35 o 
  -8   5  13      317.87      419.03     46.74 o 
  -7   5  13     4629.51     4974.92    119.49 o 
  -6   5  13     1923.68     2004.58     91.66 o 
  -5   5  13     6425.55     6640.73    140.90 o 
  -4   5  13        4.72      -24.22     25.10 o 
  -3   5  13     3853.76     3872.45     90.24 o 
  -2   5  13      973.51     1041.41     60.22 o 
  -1   5  13      497.40      491.52     48.67 o 
   0   5  13     4293.87     4491.78    140.32 o 
   1   5  13     1617.74     1647.56    101.57 o 
   2   5  13     8368.96     8463.51    229.77 o 
   3   5  13       61.46      112.27     48.59 o 
   4   5  13     3993.19     3932.01    197.17 o 
   5   5  13      589.29      390.61     77.24 o 
   6   5  13      269.52      282.88     63.30 o 
   7   5  13     1764.32     1728.80    130.40 o 
   8   5  13     2320.72     2477.66    158.43 o 
   9   5  13      545.10      576.99     93.37 o 
  10   5  13      166.37      181.98     94.39 o 
  11   5  13      727.29      576.41    117.36 o 
  12   5  13      109.06        3.60    116.72 o 
  13   5  13      254.46      -15.10    109.59 o 
  14   5  13      407.00      567.13    331.93 o 
  15   5  13       28.25      -50.73    130.47 o 
 -20   6  13      196.39      168.23     93.57 o 
 -19   6  13       34.63       -7.60     65.45 o 
 -18   6  13      556.96      551.10    117.75 o 
 -17   6  13        7.04       15.38     56.96 o 
 -16   6  13      605.09      510.05     77.23 o 
 -15   6  13      477.47      497.73     99.40 o 
 -14   6  13      488.43      471.18     64.25 o 
 -13   6  13     1665.06     1700.16     95.85 o 
 -12   6  13      580.22      513.97     58.34 o 
 -11   6  13     2506.31     2810.32    126.90 o 
 -10   6  13      197.67      209.63     46.48 o 
  -9   6  13     1669.68     1760.44    107.09 o 
  -8   6  13       96.26       71.13     36.39 o 
  -7   6  13     3147.43     3162.63    103.13 o 
  -6   6  13     5264.87     5376.27    128.77 o 
  -5   6  13     1006.23     1011.51     58.57 o 
  -4   6  13     2408.54     2711.73     85.62 o 
  -3   6  13      754.51      796.33     48.74 o 
  -2   6  13      500.89      621.22     63.49 o 
  -1   6  13     1521.14     1538.43     84.58 o 
   0   6  13      399.84      386.01     56.43 o 
   1   6  13     5510.04     5929.04    215.14 o 
   2   6  13      373.93      221.77     56.94 o 
   3   6  13     7944.96     7689.89    418.99 o 
   4   6  13       95.86      117.25     52.63 o 
   5   6  13      624.46      649.63     85.63 o 
   6   6  13     1581.04     1686.14    171.06 o 
   7   6  13      122.24      129.84     67.40 o 
   8   6  13     1466.80     1486.28    141.03 o 
   9   6  13      272.67      213.31     79.78 o 
  10   6  13     1049.87      984.00    128.19 o 
  11   6  13      249.85       92.74     94.10 o 
  12   6  13      946.13      911.01    146.95 o 
  13   6  13      408.19      782.07    173.63 o 
  14   6  13       71.71      111.77    135.76 o 
 -19   7  13      194.30       60.19     73.09 o 
 -18   7  13       37.55       28.27     70.83 o 
 -17   7  13      619.01      596.07     82.49 o 
 -16   7  13        2.62      -35.17     57.72 o 
 -15   7  13      394.14      374.36     69.34 o 
 -14   7  13      877.00      916.57     84.46 o 
 -13   7  13      299.08      232.30     54.79 o 
 -12   7  13     2141.05     2385.69    118.00 o 
 -11   7  13      249.71      137.35     46.93 o 
 -10   7  13     4035.38     3910.87    197.48 o 
  -9   7  13        3.11      -37.72     37.72 o 
  -8   7  13     1765.46     1777.47     87.56 o 
  -7   7  13      963.24      950.18     64.80 o 
  -6   7  13     1722.43     1825.42     84.55 o 
  -5   7  13     3277.19     3454.23    111.14 o 
  -4   7  13      482.24      420.86     43.53 o 
  -3   7  13     2390.59     2680.41     99.16 o 
  -2   7  13     2917.49     2941.18    108.89 o 
  -1   7  13     1186.33     1502.03     94.29 o 
   0   7  13     4354.70     4716.05    152.47 o 
   1   7  13     1806.25     1697.80    104.58 o 
   2   7  13     8432.55     8295.54    234.27 o 
   3   7  13       59.65      138.49     57.82 o 
   4   7  13     3423.54     3866.33    186.35 o 
   5   7  13      570.54      415.52    100.22 o 
   6   7  13      883.22      946.71    168.45 o 
   7   7  13      766.28      609.57    133.91 o 
   8   7  13      291.89      276.87    104.11 o 
   9   7  13     2238.01     1935.87    151.53 o 
  10   7  13        2.08       86.67     90.41 o 
  11   7  13      984.58     1464.62    143.90 o 
  12   7  13      303.17      187.84    114.81 o 
  13   7  13      297.43      170.60    121.65 o 
  14   7  13      515.51      493.12    209.43 o 
 -18   8  13      320.31      243.62     82.13 o 
 -17   8  13        5.07      -57.70     67.03 o 
 -16   8  13      418.02      432.05     84.03 o 
 -15   8  13       34.18      -58.63     58.63 o 
 -14   8  13      255.32      152.86     64.72 o 
 -13   8  13     1679.93     1810.32    110.52 o 
 -12   8  13      506.38      460.41     66.42 o 
 -11   8  13     2969.85     2923.02    131.34 o 
 -10   8  13      564.08      545.81     64.96 o 
  -9   8  13     1826.67     2070.61    163.00 o 
  -8   8  13      447.91      353.42     54.77 o 
  -7   8  13     2659.07     2564.47    117.83 o 
  -6   8  13     3338.68     3573.64    119.26 o 
  -5   8  13      239.73      199.44     43.55 o 
  -4   8  13     4475.82     4604.25    141.12 o 
  -3   8  13     1542.36     1400.03    115.40 o 
  -2   8  13     4893.19     5149.42    194.28 o 
  -1   8  13     3628.08     3524.22    154.75 o 
   0   8  13     2209.26     2135.85    108.62 o 
   1   8  13     5531.04     5709.60    175.01 o 
   2   8  13      756.75      718.18     90.66 o 
   3   8  13     4208.86     3891.75    189.28 o 
   4   8  13       39.51        9.50     61.85 o 
   5   8  13     3243.81     3430.89    184.78 o 
   6   8  13      888.51      632.18     95.56 o 
   7   8  13      377.73      405.80     83.63 o 
   8   8  13     1098.63      690.05    139.80 o 
   9   8  13      350.03      368.61    124.73 o 
  10   8  13     1610.15     1837.65    157.24 o 
  11   8  13      303.45      218.68     97.56 o 
  12   8  13      514.34      501.60    112.22 o 
  13   8  13      399.62      197.62    130.54 o 
 -18   9  13       14.83       68.13     78.36 o 
 -17   9  13      710.53      976.16    109.39 o 
 -16   9  13       47.02        8.43     66.69 o 
 -15   9  13      443.67      473.33     76.90 o 
 -14   9  13      478.55      653.15    110.38 o 
 -13   9  13      495.91      388.34     76.62 o 
 -12   9  13     3891.38     3845.14    157.99 o 
 -11   9  13      312.53      225.65     57.69 o 
 -10   9  13     2261.53     2542.79    122.33 o 
  -9   9  13      357.45      340.13     57.60 o 
  -8   9  13     1646.36     1924.59    103.35 o 
  -7   9  13      825.95      835.37     71.47 o 
  -6   9  13     1719.38     1962.08    100.60 o 
  -5   9  13     1684.14     1696.50    116.98 o 
  -4   9  13       67.06       36.04     47.97 o 
  -3   9  13     5131.78     5423.40    160.30 o 
  -2   9  13     1324.35     1405.11     91.74 o 
  -1   9  13     3377.08     3324.02    124.16 o 
   0   9  13     2080.37     2087.69    177.78 o 
   1   9  13      210.54      140.03     61.62 o 
   2   9  13     2694.01     2587.28    157.10 o 
   3   9  13        3.75       10.14     60.36 o 
   4   9  13     2926.99     2828.72    251.25 o 
   5   9  13      928.93      812.64    108.65 o 
   6   9  13      953.92     1084.78    115.61 o 
   7   9  13      474.79      440.44     90.00 o 
   8   9  13      271.23      209.06     87.60 o 
   9   9  13     2832.77     2737.29    190.96 o 
  10   9  13       34.11       71.87    102.21 o 
  11   9  13      523.54      529.19    159.29 o 
  12   9  13      618.17      480.50    124.76 o 
 -17  10  13        0.00       67.74     79.93 o 
 -16  10  13      690.51      843.31    105.08 o 
 -15  10  13        6.97       67.85     67.59 o 
 -14  10  13      518.94      481.57     80.31 o 
 -13  10  13      873.09      985.95     93.14 o 
 -12  10  13      166.35      145.79     58.69 o 
 -11  10  13     1131.52     1121.84     89.74 o 
 -10  10  13        6.26        6.65     43.50 o 
  -9  10  13     1606.70     1533.69     90.45 o 
  -8  10  13      327.07      398.21     57.48 o 
  -7  10  13      105.63      109.19     44.92 o 
  -6  10  13      807.39      867.06    121.95 o 
  -5  10  13      527.68      461.02    108.19 o 
  -4  10  13     2949.75     2913.86    145.27 o 
  -3  10  13      256.89      157.51     61.77 o 
  -2  10  13     2975.45     2909.44    176.48 o 
  -1  10  13     1685.68     1794.62    255.98 o 
   0  10  13      596.75      667.09     81.06 o 
   1  10  13     2859.38     2563.24    161.28 o 
   2  10  13       53.83       67.33     56.33 o 
   3  10  13     2750.07     3431.84    189.00 o 
   4  10  13      323.74      220.74     79.00 o 
   5  10  13     1543.25     1896.35    165.74 o 
   6  10  13      440.91      285.35    101.98 o 
   7  10  13      521.25      487.14     97.59 o 
   8  10  13     1251.14     1155.34    160.79 o 
   9  10  13        9.27      -54.53     80.86 o 
  10  10  13     1556.84     1977.18    204.09 o 
  11  10  13      107.09      144.62    103.11 o 
  12  10  13      192.01      122.75    105.04 o 
 -16  11  13       71.16      197.91     88.01 o 
 -15  11  13      455.39      454.88     89.84 o 
 -14  11  13       71.28      -31.09     78.34 o 
 -13  11  13      402.75      386.60     73.58 o 
 -12  11  13      678.15      965.41    128.94 o 
 -11  11  13        0.19      -13.60     54.92 o 
 -10  11  13      759.64      819.00     83.69 o 
  -9  11  13      126.35      249.46     59.48 o 
  -8  11  13      450.19      503.21     64.24 o 
  -7  11  13      978.67      961.60     90.17 o 
  -6  11  13      443.83      436.27     96.97 o 
  -5  11  13     2294.63     2516.13    141.75 o 
  -4  11  13        7.66        3.66     57.53 o 
  -3  11  13     2341.28     2108.14    161.58 o 
  -2  11  13      262.97      169.94     68.98 o 
  -1  11  13     1394.12     1274.29    128.07 o 
   0  11  13      655.44      672.54    108.26 o 
   1  11  13       91.11       47.20     68.47 o 
   2  11  13     1544.95     1855.41    141.28 o 
   3  11  13       18.54      -61.04     61.04 o 
   4  11  13     3063.81     3421.99    198.19 o 
   5  11  13      529.09      714.34    109.06 o 
   6  11  13       97.32      110.16     83.72 o 
   7  11  13      523.65      368.70     97.95 o 
   8  11  13       59.33       37.28    105.97 o 
   9  11  13      941.24      730.81    126.06 o 
  10  11  13       87.64       45.43     94.88 o 
  11  11  13      444.37      479.39    122.68 o 
 -15  12  13      181.63      152.09     82.93 o 
 -14  12  13      376.42      330.81     86.57 o 
 -13  12  13      235.80      253.19     78.48 o 
 -12  12  13      134.11      187.80     67.14 o 
 -11  12  13      683.13      844.53     88.29 o 
 -10  12  13        9.93      -49.39     55.05 o 
  -9  12  13      926.90     1070.17    108.71 o 
  -8  12  13      305.41      375.78     88.98 o 
  -7  12  13      593.43      715.52    103.03 o 
  -6  12  13     1775.64     1727.97    174.30 o 
  -5  12  13        1.66       -0.83     71.85 o 
  -4  12  13      808.95      958.74    182.25 o 
  -3  12  13        6.18        4.18     73.64 o 
  -2  12  13     1006.30      874.47    131.89 o 
  -1  12  13      397.92      263.84     79.34 o 
   0  12  13      546.49      505.36    193.88 o 
   1  12  13      782.86      817.24    105.00 o 
   2  12  13        0.27       57.95     70.58 o 
   3  12  13     1645.03     1394.89    240.18 o 
   4  12  13       53.63      -44.70     77.89 o 
   5  12  13      517.46      217.71     96.45 o 
   6  12  13     1131.99     1064.94    200.65 o 
   7  12  13       97.46      193.34     95.19 o 
   8  12  13      602.57      761.57    167.53 o 
   9  12  13        3.29       20.12    136.56 o 
  10  12  13      824.01      548.90    164.31 o 
 -14  13  13      119.48      206.55     92.16 o 
 -13  13  13       77.20      173.29     79.58 o 
 -12  13  13      129.99      127.26     77.11 o 
 -11  13  13        4.60      -30.42     61.26 o 
 -10  13  13      610.11      431.48     86.17 o 
  -9  13  13      146.15      -35.09     73.83 o 
  -8  13  13      525.74      478.54     99.64 o 
  -7  13  13      491.21      782.80    129.14 o 
  -6  13  13      109.67       39.90     85.49 o 
  -5  13  13     1112.01     1311.00    147.62 o 
  -4  13  13      105.77      118.35     86.56 o 
  -3  13  13     1010.81     1088.60    176.34 o 
  -2  13  13      428.66      406.81    100.93 o 
  -1  13  13      439.47      467.30     95.26 o 
   0  13  13      655.07      594.94    140.77 o 
   1  13  13      580.48      552.67    114.17 o 
   2  13  13      906.82     1054.75    177.11 o 
   3  13  13        3.41      -11.81     87.46 o 
   4  13  13     1072.34     1223.85    180.08 o 
   5  13  13      321.92      329.11    109.68 o 
   6  13  13      349.06      404.82    117.84 o 
   7  13  13      336.96      439.31    116.58 o 
   8  13  13       25.98      106.62    108.16 o 
 -12  14  13        8.57       16.10     83.31 o 
 -11  14  13      401.86      329.91    103.45 o 
 -10  14  13        1.00      -32.65     90.21 o 
  -9  14  13      356.38      372.81    122.73 o 
  -8  14  13      188.92       89.68    105.64 o 
  -7  14  13      632.20      813.06    166.62 o 
  -6  14  13      142.79      134.97     97.20 o 
  -5  14  13       34.32      108.76     92.90 o 
  -4  14  13      913.29     1012.12    142.14 o 
  -3  14  13        2.89       42.20     85.79 o 
  -2  14  13      503.04      607.92    107.19 o 
  -1  14  13      395.77      521.99    121.45 o 
   0  14  13      441.19      488.35    114.69 o 
   1  14  13      271.37      250.70    111.90 o 
   2  14  13       14.49       23.14     90.97 o 
   3  14  13      420.91      572.50    146.09 o 
   4  14  13       33.79       47.96    107.79 o 
   5  14  13      223.39      254.15    112.43 o 
   6  14  13      104.89      187.55    111.67 o 
   7  14  13       18.12       19.32    108.43 o 
 -10  15  13      324.57      356.71    153.35 o 
  -9  15  13       10.40      -25.53    124.58 o 
  -8  15  13      315.90      320.83    124.52 o 
  -7  15  13        7.63        9.59    103.98 o 
  -6  15  13       17.24        9.74    102.62 o 
  -5  15  13      206.75      272.08    119.27 o 
  -4  15  13        2.00      105.15    126.44 o 
  -3  15  13      178.46      226.03    111.93 o 
  -2  15  13       64.25       62.32    119.33 o 
  -1  15  13      147.72      361.34    116.91 o 
   0  15  13      242.99      223.70    108.66 o 
   1  15  13        3.74       -2.33    124.94 o 
   2  15  13      264.21      140.77    122.63 o 
   3  15  13        7.39     -111.97    111.97 o 
   4  15  13       63.15      -47.15    122.99 o 
   5  15  13      170.05      197.79    163.51 o 
  -7  16  13       55.98      -32.60    115.02 o 
  -6  16  13      109.17      201.99    118.47 o 
  -5  16  13       24.69       15.00    108.41 o 
  -4  16  13      186.18      277.12    120.42 o 
  -3  16  13        4.84       83.08    101.58 o 
  -2  16  13      130.73      109.48    101.80 o 
  -1  16  13      121.04       61.46    111.10 o 
   0  16  13       48.20       79.37    113.70 o 
   1  16  13      183.91      177.11    120.63 o 
   2  16  13        0.79       20.41    228.04 o 
 -21   0  14      396.09      370.98    115.35 o 
 -20   0  14        7.89       59.81     78.84 o 
 -19   0  14      781.54      402.43     88.22 o 
 -18   0  14      207.50       93.36     69.08 o 
 -17   0  14      416.31      328.04     77.58 o 
 -16   0  14     1454.66     1471.68    137.68 o 
 -15   0  14     1014.84      923.89     93.66 o 
 -14   0  14     3297.29     3234.58    156.31 o 
 -13   0  14      229.74      111.91     50.95 o 
 -12   0  14     2821.04     3013.09    142.56 o 
 -11   0  14     1560.10     1365.23     93.91 o 
 -10   0  14     6020.48     5844.57    182.55 o 
  -9   0  14     6189.44     6095.92    178.90 o 
  -8   0  14     1765.91     1887.57    149.03 o 
  -7   0  14     8480.76     8345.15    199.19 o 
  -6   0  14     2559.39     2442.59    122.89 o 
  -5   0  14     2973.03     2768.46     93.81 o 
  -4   0  14     5516.19     5829.15    137.24 o 
  -3   0  14      284.31      323.07     37.42 o 
  -2   0  14    17212.14    17109.75    305.51 o 
  -1   0  14     5558.87     5193.77    218.19 o 
   0   0  14     2322.94     2424.91     98.21 o 
   1   0  14        5.14       19.72     42.95 o 
   2   0  14     7585.78     7614.37    221.86 o 
   3   0  14     4901.14     4845.65    201.75 o 
   4   0  14      160.51      125.55     61.63 o 
   5   0  14    10511.75    10051.31    568.15 o 
   6   0  14       68.32      120.08    103.96 o 
   7   0  14     7395.57     7797.20    435.61 o 
   8   0  14      975.90      896.76    128.13 o 
   9   0  14     3347.65     3425.73    230.71 o 
  10   0  14     1750.41     1966.27    244.93 o 
  11   0  14      548.59      260.70    147.22 o 
  12   0  14     1648.38     1759.07    257.27 o 
  13   0  14      123.39      286.25    157.81 o 
  14   0  14     1365.52     1251.88    238.40 o 
  15   0  14      133.55       48.44    195.12 o 
 -21   1  14      101.06      157.04     68.48 o 
 -20   1  14      693.26      717.28     81.12 o 
 -19   1  14        7.71       -3.89     52.65 o 
 -18   1  14      328.47      324.36     56.40 o 
 -17   1  14      297.89      204.13     52.14 o 
 -16   1  14      545.58      689.00     61.90 o 
 -15   1  14     1221.38     1319.93     76.57 o 
 -14   1  14       21.11        2.20     35.56 o 
 -13   1  14     2380.26     2191.67     89.25 o 
 -12   1  14      624.57      597.29     50.15 o 
 -11   1  14     1621.78     1731.21     72.02 o 
 -10   1  14     4642.96     4895.47    120.40 o 
  -9   1  14     2945.20     3106.22     93.17 o 
  -8   1  14     9084.31     9467.82    175.40 o 
  -7   1  14      534.62      569.91     50.11 o 
  -6   1  14    10276.08    10489.70    167.43 o 
  -5   1  14      498.69      421.89     32.89 o 
  -4   1  14     3421.19     3650.12     77.42 o 
  -3   1  14     8744.74     8506.42    129.84 o 
  -2   1  14       13.71        1.35     22.08 o 
  -1   1  14     7461.26     7668.90    146.08 o 
   0   1  14      206.60      152.30     30.62 o 
   1   1  14     9247.48     9646.21    172.58 o 
   2   1  14     1005.46      903.13     60.07 o 
   3   1  14     4011.74     3916.88    123.62 o 
   4   1  14     4301.95     3902.34    129.44 o 
   5   1  14       28.49       22.38     41.89 o 
   6   1  14     6431.26     6797.91    289.28 o 
   7   1  14      278.73      303.50     64.86 o 
   8   1  14     4588.88     4837.97    186.32 o 
   9   1  14      774.98      581.70     79.32 o 
  10   1  14     1302.32      998.57    132.39 o 
  11   1  14     1665.22     1654.73    162.12 o 
  12   1  14      123.69      -48.98     96.94 o 
  13   1  14     1779.46     1775.83    182.94 o 
  14   1  14       20.34       60.51    123.59 o 
  15   1  14      449.35      447.86    162.80 o 
 -20   2  14        3.05      138.67     65.93 o 
 -19   2  14      746.49      777.59     79.12 o 
 -18   2  14       26.72       16.27     50.28 o 
 -17   2  14      695.63      777.59     69.22 o 
 -16   2  14      579.39      511.79     70.20 o 
 -15   2  14      435.96      511.99     57.68 o 
 -14   2  14     2146.31     2495.57    103.19 o 
 -13   2  14      193.26      168.43     39.41 o 
 -12   2  14     2618.82     2664.70     96.14 o 
 -11   2  14      936.95      865.01     74.76 o 
 -10   2  14     5104.25     5363.11    133.20 o 
  -9   2  14     3995.30     4459.87    116.68 o 
  -8   2  14      311.97      199.62     33.15 o 
  -7   2  14     3467.91     3619.08    111.71 o 
  -6   2  14       10.01       45.43     25.76 o 
  -5   2  14    13161.26    13985.43    209.05 o 
  -4   2  14     1544.01     1622.16     61.19 o 
  -3   2  14     3832.09     3839.00     88.64 o 
  -2   2  14     6232.79     6308.21    114.57 o 
  -1   2  14      214.74      166.13     30.38 o 
   0   2  14     4037.47     3995.64    100.90 o 
   1   2  14      685.33      593.38     73.92 o 
   2   2  14     3837.94     3808.81    125.75 o 
   3   2  14     5086.98     5072.20    159.97 o 
   4   2  14     1690.58     1781.31     91.21 o 
   5   2  14     4677.90     4851.71    148.79 o 
   6   2  14      106.90       37.92     53.35 o 
   7   2  14     7280.23     7252.19    226.81 o 
   8   2  14      160.28      192.99     69.86 o 
   9   2  14     2318.29     2219.30    151.93 o 
  10   2  14      748.26      745.88    134.57 o 
  11   2  14      538.76      559.99    116.29 o 
  12   2  14     2097.87     2230.56    249.43 o 
  13   2  14       17.28      -32.92    113.10 o 
  14   2  14      822.62      765.04    165.82 o 
  15   2  14       31.27      -20.81    137.86 o 
 -20   3  14      694.56      873.01     92.23 o 
 -19   3  14       40.61       66.69     60.58 o 
 -18   3  14      902.54      824.28     92.59 o 
 -17   3  14      704.32      622.62     74.25 o 
 -16   3  14      445.21      487.62     63.01 o 
 -15   3  14      754.36      843.21     72.20 o 
 -14   3  14      303.15      249.86     48.95 o 
 -13   3  14     3698.77     4154.36    128.18 o 
 -12   3  14      651.72      642.27     54.76 o 
 -11   3  14     5032.57     5261.91    136.13 o 
 -10   3  14     1653.30     1513.67     75.16 o 
  -9   3  14     2167.86     2034.34     81.72 o 
  -8   3  14     2293.11     2346.88     84.40 o 
  -7   3  14       70.98       54.89     28.49 o 
  -6   3  14     4296.46     4444.61    102.58 o 
  -5   3  14      331.51      283.81     30.63 o 
  -4   3  14     9455.60    10100.15    162.63 o 
  -3   3  14     1535.37     1580.25     88.07 o 
  -2   3  14     2642.53     2755.50     75.86 o 
  -1   3  14     3556.03     3912.44    104.63 o 
   0   3  14      127.27      111.00     32.04 o 
   1   3  14     3782.90     3465.18    132.58 o 
   2   3  14     3558.96     3468.33    167.61 o 
   3   3  14     2878.64     2852.54    161.01 o 
   4   3  14     8661.58     8812.80    221.97 o 
   5   3  14      887.43      718.51     71.01 o 
   6   3  14     4679.37     4838.35    169.96 o 
   7   3  14        0.41       93.80     56.59 o 
   8   3  14     3558.94     3653.76    257.68 o 
   9   3  14      482.60      537.85     87.60 o 
  10   3  14      845.64      727.50    136.16 o 
  11   3  14     1185.96     1181.26    166.91 o 
  12   3  14      213.24      285.97    120.81 o 
  13   3  14      986.06     1114.83    179.85 o 
  14   3  14      168.33     -111.25    111.25 o 
  15   3  14      325.34      175.18    151.96 o 
 -20   4  14        3.71      113.35     69.69 o 
 -19   4  14      361.37      388.43     70.36 o 
 -18   4  14       84.36       -9.49     53.95 o 
 -17   4  14      211.49      136.79     58.95 o 
 -16   4  14      116.92       83.41     51.50 o 
 -15   4  14      175.23      133.06     46.69 o 
 -14   4  14     1655.71     1688.76     91.84 o 
 -13   4  14      484.28      429.79     52.81 o 
 -12   4  14     1849.00     1889.80     92.41 o 
 -11   4  14     1059.02     1113.65     65.88 o 
 -10   4  14      385.84      370.13     44.13 o 
  -9   4  14     4165.18     4439.07    159.39 o 
  -8   4  14      266.90      185.81     36.33 o 
  -7   4  14     6841.41     6655.56    139.46 o 
  -6   4  14     1916.54     2078.28     73.66 o 
  -5   4  14     5384.61     5208.01    111.17 o 
  -4   4  14      261.60      250.88     32.04 o 
  -3   4  14     6350.21     6803.82    128.67 o 
  -2   4  14     4497.60     4412.66     98.77 o 
  -1   4  14      745.46      726.22     58.27 o 
   0   4  14     2723.18     2803.23    114.05 o 
   1   4  14     1301.67     1310.83     90.99 o 
   2   4  14     3391.32     3645.46    149.99 o 
   3   4  14     4821.90     4660.42    172.02 o 
   4   4  14     4543.04     4799.99    163.46 o 
   5   4  14     6012.02     6122.20    206.60 o 
   6   4  14       10.12       23.88     47.50 o 
   7   4  14     1676.07     1755.45    107.82 o 
   8   4  14       11.55        8.96     57.23 o 
   9   4  14     1678.65     1909.52    142.55 o 
  10   4  14      852.60     1091.64    161.21 o 
  11   4  14      395.41      317.62    118.18 o 
  12   4  14      884.00     1130.45    174.85 o 
  13   4  14      131.76      -53.79    110.73 o 
  14   4  14      237.55      311.44    145.87 o 
 -20   5  14      251.43      141.38     73.14 o 
 -19   5  14       21.01       23.02     66.94 o 
 -18   5  14      446.95      542.14     78.16 o 
 -17   5  14      106.90       95.29     58.07 o 
 -16   5  14      121.61      109.59     55.28 o 
 -15   5  14      473.01      474.65     80.98 o 
 -14   5  14       70.82       23.45     43.30 o 
 -13   5  14     1536.44     1620.64    100.70 o 
 -12   5  14      518.49      493.80     58.30 o 
 -11   5  14     1630.09     1758.85     84.11 o 
 -10   5  14      352.76      367.72     46.03 o 
  -9   5  14        3.87       -4.43     32.14 o 
  -8   5  14     2425.31     2314.55     87.27 o 
  -7   5  14      155.15      118.84     33.81 o 
  -6   5  14     4036.37     4188.32    129.51 o 
  -5   5  14       85.17      138.35     36.30 o 
  -4   5  14     3150.57     3226.71     89.64 o 
  -3   5  14     1194.01     1186.22     52.54 o 
  -2   5  14      589.91      534.74     42.53 o 
  -1   5  14      951.06      813.27     72.64 o 
   0   5  14        2.74        7.12     40.69 o 
   1   5  14     1983.83     1969.87    112.97 o 
   2   5  14     1919.61     1720.68    107.37 o 
   3   5  14      766.93      885.79    105.09 o 
   4   5  14     4149.12     4511.50    209.79 o 
   5   5  14      151.60      116.76     57.77 o 
   6   5  14     2254.43     1968.45    188.27 o 
   7   5  14      519.32      293.47     78.24 o 
   8   5  14     1545.63     1782.99    139.93 o 
   9   5  14      391.38      272.93    113.34 o 
  10   5  14      376.73      520.13    147.57 o 
  11   5  14      840.33      688.56    148.92 o 
  12   5  14        0.69       54.19    121.91 o 
  13   5  14      435.56      361.26    144.59 o 
  14   5  14      133.64       73.16    139.79 o 
 -19   6  14      147.06       38.31     66.16 o 
 -18   6  14      108.99      117.66     66.44 o 
 -17   6  14      355.32      359.01     69.85 o 
 -16   6  14      230.40      174.75     61.15 o 
 -15   6  14      251.15      262.05     60.25 o 
 -14   6  14      547.46      611.55     64.90 o 
 -13   6  14       12.21       11.22     44.92 o 
 -12   6  14      696.61      701.67     61.99 o 
 -11   6  14       12.43       42.43     40.35 o 
 -10   6  14      205.54      173.98     42.85 o 
  -9   6  14      304.27      238.00     43.13 o 
  -8   6  14       21.72       16.66     34.29 o 
  -7   6  14     2282.24     2350.87    103.92 o 
  -6   6  14      100.08      120.29     35.73 o 
  -5   6  14      548.52      488.52     44.84 o 
  -4   6  14       11.27       21.73     30.36 o 
  -3   6  14      308.09      357.49     46.18 o 
  -2   6  14     1223.95     1230.73     69.21 o 
  -1   6  14       69.28       23.93     41.11 o 
   0   6  14     1521.49     1578.49    131.42 o 
   1   6  14      651.56      578.56    100.81 o 
   2   6  14     2500.64     2310.09    127.58 o 
   3   6  14      682.85      574.04    119.61 o 
   4   6  14       28.80        3.61     48.93 o 
   5   6  14     2238.71     2320.48    148.13 o 
   6   6  14        0.15      -32.42     60.41 o 
   7   6  14      314.64      342.06     80.76 o 
   8   6  14      903.62      801.98    103.43 o 
   9   6  14      916.14      862.57    112.36 o 
  10   6  14      395.46      469.60     97.99 o 
  11   6  14      188.04      134.20    114.69 o 
  12   6  14      347.79      449.90    194.04 o 
  13   6  14       40.91       83.38    129.46 o 
  14   6  14       75.04       94.50    152.13 o 
 -19   7  14        0.23       40.47     74.25 o 
 -18   7  14      137.68       91.47     67.39 o 
 -17   7  14       33.66      -19.82     58.49 o 
 -16   7  14       33.54      132.19     65.00 o 
 -15   7  14      154.72       97.98     60.91 o 
 -14   7  14        0.22       18.54     56.33 o 
 -13   7  14      136.85       88.66     47.63 o 
 -12   7  14        5.90      -35.19     41.94 o 
 -11   7  14       79.94      111.43     49.59 o 
 -10   7  14      589.46      657.54     70.73 o 
  -9   7  14      174.77      116.16     45.23 o 
  -8   7  14     1171.84     1319.49    116.55 o 
  -7   7  14        3.69      -33.42     33.42 o 
  -6   7  14     2219.21     2250.88     90.23 o 
  -5   7  14       32.77       48.50     33.38 o 
  -4   7  14      268.53      267.61     41.16 o 
  -3   7  14     1128.21     1124.76     76.06 o 
  -2   7  14      239.85      189.27     53.16 o 
  -1   7  14      781.13      944.03     76.61 o 
   0   7  14      476.45      368.57     59.54 o 
   1   7  14     2314.52     2376.78    149.91 o 
   2   7  14     1212.21     1364.13    146.43 o 
   3   7  14      361.89      354.41     77.11 o 
   4   7  14        4.24      -55.04     55.04 o 
   5   7  14       91.54       78.17     89.22 o 
   6   7  14      208.12      163.86     73.00 o 
   7   7  14       21.59       -9.31     65.96 o 
   8   7  14      241.96      179.42     81.39 o 
   9   7  14      306.98      277.83     85.24 o 
  10   7  14      183.86       85.37     85.51 o 
  11   7  14       54.65       53.61     84.21 o 
  12   7  14        8.70      -38.12    107.51 o 
  13   7  14      117.04       84.45    144.54 o 
 -18   8  14       33.44       53.18     84.29 o 
 -17   8  14       56.09        6.57     74.84 o 
 -16   8  14      140.04       52.63     67.81 o 
 -15   8  14       14.26       57.32     65.05 o 
 -14   8  14      147.28       88.42     66.24 o 
 -13   8  14       23.92      109.41     61.83 o 
 -12   8  14       19.30       70.49     51.34 o 
 -11   8  14        2.00       14.74     47.75 o 
 -10   8  14     1036.40      943.27     78.55 o 
  -9   8  14     1126.12     1109.91     82.01 o 
  -8   8  14       67.67       31.70     44.61 o 
  -7   8  14      527.22      595.95     63.46 o 
  -6   8  14        9.31       65.32     42.13 o 
  -5   8  14      232.87      119.45     43.49 o 
  -4   8  14      124.80      109.60     45.19 o 
  -3   8  14      144.81      167.08     48.36 o 
  -2   8  14      183.39      154.73     49.68 o 
  -1   8  14        8.41        8.12     45.85 o 
   0   8  14      583.80      497.96    139.60 o 
   1   8  14       12.67       36.90     52.48 o 
   2   8  14      466.32      451.49     82.62 o 
   3   8  14      201.44      225.93     70.85 o 
   4   8  14       11.90       21.60     62.98 o 
   5   8  14        9.18      -27.93     59.15 o 
   6   8  14       67.53       64.74     69.50 o 
   7   8  14      168.04       58.12     90.72 o 
   8   8  14       65.63       76.22     74.07 o 
   9   8  14      118.78      184.24     84.11 o 
  10   8  14       88.89      133.75    106.39 o 
  11   8  14       20.24      -14.46     83.20 o 
  12   8  14       86.92       66.04    116.62 o 
 -18   9  14        0.62      -39.98     85.12 o 
 -17   9  14       20.24       65.18     77.41 o 
 -16   9  14       26.66      103.50     67.81 o 
 -15   9  14        0.12      141.31     70.05 o 
 -14   9  14        4.73      -29.67     63.94 o 
 -13   9  14      214.99      200.31     69.00 o 
 -12   9  14       27.99       92.03     60.73 o 
 -11   9  14       42.06       73.13     54.43 o 
 -10   9  14        2.18       34.42     49.84 o 
  -9   9  14      118.40      108.07     49.62 o 
  -8   9  14      226.41      249.59     56.05 o 
  -7   9  14        0.63      -39.36     42.70 o 
  -6   9  14       27.12       14.16     43.45 o 
  -5   9  14      103.31       49.36     54.26 o 
  -4   9  14       15.44       40.73     45.57 o 
  -3   9  14      502.89      465.67     60.08 o 
  -2   9  14       86.25      -11.45     46.71 o 
  -1   9  14      348.28      259.00     76.74 o 
   0   9  14        9.93       -1.82     54.23 o 
   1   9  14       27.99       15.14     60.90 o 
   2   9  14      175.80      176.96     69.63 o 
   3   9  14        1.53       35.33     65.22 o 
   4   9  14       63.11      -36.55     62.73 o 
   5   9  14       67.36      -15.03     72.26 o 
   6   9  14      146.71       63.59     75.93 o 
   7   9  14      217.84       55.57     74.20 o 
   8   9  14        1.41       32.12     81.60 o 
   9   9  14      296.35       98.25     88.54 o 
  10   9  14        6.83       56.22     92.14 o 
  11   9  14        0.38      -88.16     88.16 o 
  12   9  14        0.59      -22.92     97.69 o 
 -17  10  14        0.09      -58.20     77.42 o 
 -16  10  14        0.14       83.45     73.57 o 
 -15  10  14       15.58       63.51     67.66 o 
 -14  10  14        5.73       32.88     62.20 o 
 -13  10  14       20.82       33.29     58.67 o 
 -12  10  14       30.63       70.29     58.90 o 
 -11  10  14       11.02       -6.23     54.24 o 
 -10  10  14        4.80      -33.65     48.05 o 
  -9  10  14       69.68       81.81     51.69 o 
  -8  10  14       10.91      -42.86     42.86 o 
  -7  10  14        6.06      -44.73     44.73 o 
  -6  10  14        9.54       72.21     57.10 o 
  -5  10  14       48.13      112.40     65.62 o 
  -4  10  14      758.10      917.59     89.73 o 
  -3  10  14      109.94      152.63     69.55 o 
  -2  10  14        3.63      -38.58     53.23 o 
  -1  10  14      127.50       60.13     65.50 o 
   0  10  14       70.13       94.02     65.18 o 
   1  10  14      148.84      192.64     71.19 o 
   2  10  14      200.58      203.89     76.31 o 
   3  10  14       67.96      -13.21     66.05 o 
   4  10  14       10.02       13.58     69.12 o 
   5  10  14      130.28      -33.14     71.24 o 
   6  10  14       12.72       25.16     73.10 o 
   7  10  14        0.06      -44.51     73.91 o 
   8  10  14        2.82      -35.38     77.96 o 
   9  10  14      426.22      289.41    106.62 o 
  10  10  14       73.37       44.53    103.86 o 
  11  10  14       18.81      -28.04    102.40 o 
 -16  11  14        0.34       18.96     79.60 o 
 -15  11  14       18.64       33.96     71.06 o 
 -14  11  14        9.53      -38.37     64.98 o 
 -13  11  14       53.58       27.42     63.58 o 
 -12  11  14       12.56      -10.97     58.08 o 
 -11  11  14       15.91       12.53     57.57 o 
 -10  11  14        3.35      -52.29     52.29 o 
  -9  11  14        1.70       -8.92     52.79 o 
  -8  11  14      262.34      322.54     66.11 o 
  -7  11  14      220.00      142.84     68.54 o 
  -6  11  14      338.62      300.17     72.07 o 
  -5  11  14       39.95       79.20     63.91 o 
  -4  11  14        0.46        6.67     56.66 o 
  -3  11  14       11.50       21.62     60.34 o 
  -2  11  14      102.74      117.54     68.25 o 
  -1  11  14       95.29      138.71     72.22 o 
   0  11  14       51.78       33.55     68.55 o 
   1  11  14       51.10       68.94     72.00 o 
   2  11  14       40.79      -32.95     65.32 o 
   3  11  14      311.23      226.30     83.09 o 
   4  11  14      197.92      238.78     85.77 o 
   5  11  14        1.33      -23.95     72.27 o 
   6  11  14        0.73       10.63     75.94 o 
   7  11  14       44.20       40.79     81.40 o 
   8  11  14      102.67       22.29     86.35 o 
   9  11  14       22.74       32.67     97.73 o 
  10  11  14      170.68        8.39     97.09 o 
 -15  12  14        1.72       51.83     76.75 o 
 -14  12  14        5.68      -70.83     70.83 o 
 -13  12  14       22.09        8.28     67.49 o 
 -12  12  14      189.72      206.41     71.37 o 
 -11  12  14        3.60      -57.61     57.61 o 
 -10  12  14       43.10      -57.13     57.13 o 
  -9  12  14      133.27      107.30     84.57 o 
  -8  12  14       13.26       25.69     73.15 o 
  -7  12  14      220.10       92.13     78.78 o 
  -6  12  14       28.87       39.73     74.64 o 
  -5  12  14      392.59      387.92    102.01 o 
  -4  12  14        6.46      -73.74     73.74 o 
  -3  12  14        0.86       66.10     71.95 o 
  -2  12  14        5.28      -51.40     92.75 o 
  -1  12  14        2.26      -13.35     78.74 o 
   0  12  14       84.19      -52.63     79.93 o 
   1  12  14        1.54       -8.36     73.43 o 
   2  12  14      158.19       94.14     86.10 o 
   3  12  14       71.53       -1.70     92.05 o 
   4  12  14        0.70      -33.81     86.98 o 
   5  12  14      101.47       38.14     85.37 o 
   6  12  14       31.20       90.07     89.76 o 
   7  12  14       57.04      219.91    102.43 o 
   8  12  14        4.63       53.62     95.66 o 
   9  12  14      232.58      253.31    108.25 o 
 -13  13  14      159.18      139.77     80.08 o 
 -12  13  14        7.55       34.18     70.80 o
[truncated: 183,052 more chars]
